# Supplementary material for: [2-(Biphenyl-4-yl)-1,3-thia­zol-4-yl]methanol
Source: Acta Crystallogr Sect E Struct Rep Online. 2012 Sep 19;68(Pt 10):o2950. doi: 10.1107/S1600536812039062 (PMC3470322; doi:10.1107/S1600536812039062)
Supplement: Supplementary file 1 [file e-68-o2950-sup1.cif]

##############################################################################
#                                                                            #
# This CIF contains the data in a paper accepted for publication in          #
# Acta Crystallographica Section E. It conforms to the requirements of       #
# Notes for Authors for Acta Crystallographica Section E, and has been       #
# peer reviewed under the auspices of the IUCr Commission on Journals.       #
#                                                                            #
# Full details of the Crystallographic Information File format               #
# are given in the paper "The Crystallographic Information File (CIF):       #
# a New Standard Archive File for Crystallography" by S. R. Hall, F. H.      #
# Allen and I. D. Brown [Acta Cryst. (1991), A47, 655-685].                  #
#                                                                            #
# The current version of the core CIF dictionary is obtainable from          #
# ftp://ftp.iucr.org/pub/cif_core.dic.                                       #
#                                                                            #
# Software is freely available for graphical display of the structure(s)     #
# in this CIF. For information consult the CIF software page                 #
# http://www.iucr.org/resources/cif/software.                                #
#                                                                            #
# This file may be used for bona fide research purposes within the           #
# scientific community so long as proper attribution is given to the journal # 
# article from which it was obtained.                                        #
#                                                                            #
##############################################################################
data_global
_audit_creation_method     SHELXL-97
_journal_date_recd_electronic     2012-09-10
_journal_date_accepted     2012-09-12
_journal_name_full     'Acta Crystallographica, Section E'
_journal_year     2012
_journal_volume     68
_journal_issue     10
_journal_page_first     o2950
_journal_page_last     o2950
_journal_paper_category     QO
_journal_paper_doi     10.1107/S1600536812039062
_journal_coeditor_code     IS5193
_publ_contact_author_name     'Jasinski, Jerry P.'
_publ_contact_author_address
;
Department of Chemistry
Keene State College
229 Main Street
Keene, New Hampshire 03435, USA
;
_publ_contact_author_email     jjasinski@keene.edu
_publ_contact_author_fax     ?
_publ_contact_author_phone     '603 358-2563'
_publ_section_title
;
[2-(Biphenyl-4-yl)-1,3-thiazol-4-yl]methanol
;
loop_
    _publ_author_name
    _publ_author_address
    'Kaur, Manpreet'
;
Department of Studies in Chemistry
University of Mysore
Manasagangotri
Mysore 570 006, India
;
    'Jasinski, Jerry P.'
;
Department of Chemistry
Keene State College
229 Main Street
Keene, NH 03435-2001, USA
;
    'Keeley, Amanda C.'
;
Department of Chemistry
Keene State College
229 Main Street
Keene, NH 03435-2001, USA
;
    'Yathirajan, H. S.'
;
Department of Studies in Chemistry
University of Mysore
Manasagangotri
Mysore 570 006, India
;
data_I
_chemical_name_systematic
;
[2-(Biphenyl-4-yl)-1,3-thiazol-4-yl]methanol
;
_chemical_name_common     ?
_chemical_formula_moiety     'C16 H13 N O S'
_chemical_formula_sum     'C16 H13 N O S'
_chemical_formula_iupac     'C16 H13 N O S'
_chemical_formula_weight     267.33
_chemical_melting_point     ?
_symmetry_cell_setting     monoclinic
_symmetry_space_group_name_H-M     'P 21/c'
_symmetry_space_group_name_Hall     '-P 2ybc'
loop_
    _symmetry_equiv_pos_as_xyz
    'x, y, z'
    '-x, y+1/2, -z+1/2'
    '-x, -y, -z'
    'x, -y-1/2, z-1/2'
_cell_length_a     6.05424(18)
_cell_length_b     29.3096(9)
_cell_length_c     7.2064(2)
_cell_angle_alpha     90.00
_cell_angle_beta     92.668(3)
_cell_angle_gamma     90.00
_cell_volume     1277.37(7)
_cell_formula_units_Z     4
_cell_measurement_reflns_used     3467
_cell_measurement_theta_min     3.0130
_cell_measurement_theta_max     72.4499
_cell_measurement_temperature     173(2)
_exptl_crystal_description     chunk
_exptl_crystal_colour     colorless
_exptl_crystal_size_max     0.32
_exptl_crystal_size_mid     0.18
_exptl_crystal_size_min     0.08
_exptl_crystal_density_diffrn     1.390
_exptl_crystal_density_meas     ?
_exptl_crystal_density_method     'not measured'
_exptl_crystal_F_000     560
_exptl_absorpt_coefficient_mu     2.159
_exptl_absorpt_correction_type     multi-scan
_exptl_absorpt_process_details
;
(Crysalis RED; Oxford Diffraction, 2010)
;
_exptl_absorpt_correction_T_min     0.604
_exptl_absorpt_correction_T_max     0.841
_exptl_special_details     ?
_diffrn_ambient_temperature     173(2)
_diffrn_radiation_type     CuK\a
_diffrn_radiation_wavelength     1.54184
_diffrn_radiation_source     'Enhance (Cu) X-ray Source'
_diffrn_radiation_monochromator     graphite
_diffrn_measurement_device_type     'Oxford Diffraction Xcalibur (Eos, Gemini)'
_diffrn_measurement_method     '\w scans'
_diffrn_detector_area_resol_mean     16.0416
_diffrn_reflns_number     7600
_diffrn_reflns_av_R_equivalents     0.0495
_diffrn_reflns_av_sigmaI/netI     0.0444
_diffrn_reflns_theta_min     3.02
_diffrn_reflns_theta_max     72.60
_diffrn_reflns_theta_full     67.50
_diffrn_measured_fraction_theta_max     0.989
_diffrn_measured_fraction_theta_full     1.000
_diffrn_reflns_limit_h_min     -7
_diffrn_reflns_limit_h_max     7
_diffrn_reflns_limit_k_min     -21
_diffrn_reflns_limit_k_max     36
_diffrn_reflns_limit_l_min     -8
_diffrn_reflns_limit_l_max     8
_refine_special_details
;
Refinement of <i>F</i>^2^ against ALL reflections. The weighted <i>R</i>-factor
<i>wR</i> and goodness of fit <i>S</i> are based on <i>F</i>^2^, conventional
<i>R</i>-factors <i>R</i> are based on <i>F</i>, with <i>F</i> set to zero for
negative <i>F</i>^2^. The threshold expression of <i>F</i>^2^ >
\s(<i>F</i>^2^) is used only for calculating <i>R</i>-factors(gt) <i>etc</i>.
and is not relevant to the choice of reflections for refinement.
<i>R</i>-factors based on <i>F</i>^2^ are statistically about twice as large
as those based on <i>F</i>, and <i>R</i>- factors based on ALL data will be
even larger.
;
_reflns_number_total     2501
_reflns_number_gt     2232
_reflns_threshold_expression     I>2sigma(I)
_refine_ls_structure_factor_coef     Fsqd
_refine_ls_matrix_type     full
_refine_ls_R_factor_all     0.0455
_refine_ls_R_factor_gt     0.0414
_refine_ls_wR_factor_gt     0.1094
_refine_ls_wR_factor_ref     0.1140
_refine_ls_goodness_of_fit_ref     1.052
_refine_ls_restrained_S_all     1.052
_refine_ls_number_reflns     2501
_refine_ls_number_parameters     174
_refine_ls_number_restraints     0
_refine_ls_hydrogen_treatment     constr
_refine_ls_weighting_scheme     calc
_refine_ls_weighting_details
         'calc w=1/[\s^2^(Fo^2^)+(0.0662P)^2^+0.2333P] where P=(Fo^2^+2Fc^2^)/3'
_atom_sites_solution_hydrogens     geom
_atom_sites_solution_primary     direct
_atom_sites_solution_secondary     difmap
_refine_ls_shift/su_max     0.001
_refine_ls_shift/su_mean     0.000
_refine_diff_density_max     0.302
_refine_diff_density_min     -0.270
_refine_ls_extinction_method     '<i>SHELXL97</i> (Sheldrick, 2008)'
_refine_ls_extinction_coef     0.0044(7)
_refine_ls_extinction_expression
                                  'Fc^*^=kFc[1+0.001xFc^2^\l^3^/sin(2\q)]^-1/4^'
loop_
    _atom_type_symbol
    _atom_type_description
    _atom_type_scat_dispersion_real
    _atom_type_scat_dispersion_imag
    _atom_type_scat_source
    'C' 'C' 0.0181 0.0091
                         'International Tables Vol C Tables 4.2.6.8 and 6.1.1.4'
    'H' 'H' 0.0000 0.0000
                         'International Tables Vol C Tables 4.2.6.8 and 6.1.1.4'
    'N' 'N' 0.0311 0.0180
                         'International Tables Vol C Tables 4.2.6.8 and 6.1.1.4'
    'S' 'S' 0.3331 0.5567
                         'International Tables Vol C Tables 4.2.6.8 and 6.1.1.4'
    'O' 'O' 0.0492 0.0322
                         'International Tables Vol C Tables 4.2.6.8 and 6.1.1.4'
_computing_data_collection     '<i>CrysAlis PRO</i> (Oxford Diffraction, 2010)'
_computing_cell_refinement     '<i>CrysAlis PRO</i> (Oxford Diffraction, 2010)'
_computing_data_reduction     '<i>CrysAlis RED</i> (Oxford Diffraction, 2010)'
_computing_structure_solution     '<i>SHELXS97</i> (Sheldrick, 2008)'
_computing_structure_refinement     '<i>SHELXL97</i> (Sheldrick, 2008)'
_computing_molecular_graphics     '<i>SHELXTL</i> (Sheldrick, 2008)'
_computing_publication_material     '<i>SHELXTL</i> (Sheldrick, 2008)'
loop_
    _atom_site_type_symbol
    _atom_site_label
    _atom_site_fract_x
    _atom_site_fract_y
    _atom_site_fract_z
    _atom_site_U_iso_or_equiv
    _atom_site_adp_type
    _atom_site_calc_flag
    _atom_site_refinement_flags
    _atom_site_occupancy
    _atom_site_symmetry_multiplicity
    _atom_site_disorder_assembly
    _atom_site_disorder_group
    S S1 0.63121(7) 0.695240(15) 0.03840(6) 0.03231(18) Uani d . 1 1 . .
    O O1 -0.0110(2) 0.78873(4) -0.02845(18) 0.0324(3) Uani d . 1 1 . .
    H H1 0.0382 0.7907 -0.1323 0.049 Uiso calc R 1 1 . .
    N N1 0.2361(2) 0.70633(4) 0.14310(19) 0.0244(3) Uani d . 1 1 . .
    C C1 0.1660(3) 0.78956(6) 0.1071(3) 0.0318(4) Uani d . 1 1 . .
    H H1A 0.1065 0.7906 0.2297 0.038 Uiso calc R 1 1 . .
    H H1B 0.2524 0.8170 0.0911 0.038 Uiso calc R 1 1 . .
    C C2 0.3140(3) 0.74885(5) 0.0952(2) 0.0263(4) Uani d . 1 1 . .
    C C3 0.5237(3) 0.74927(6) 0.0367(2) 0.0303(4) Uani d . 1 1 . .
    H H3 0.5986 0.7753 0.0008 0.036 Uiso calc R 1 1 . .
    C C4 0.3844(3) 0.67462(6) 0.1183(2) 0.0243(3) Uani d . 1 1 . .
    C C5 0.3507(3) 0.62588(5) 0.1571(2) 0.0240(3) Uani d . 1 1 . .
    C C6 0.1540(3) 0.61063(5) 0.2309(2) 0.0267(4) Uani d . 1 1 . .
    H H6 0.0440 0.6315 0.2567 0.032 Uiso calc R 1 1 . .
    C C7 0.1218(3) 0.56472(6) 0.2657(2) 0.0276(4) Uani d . 1 1 . .
    H H7 -0.0098 0.5552 0.3149 0.033 Uiso calc R 1 1 . .
    C C8 0.2835(3) 0.53247(5) 0.2284(2) 0.0244(3) Uani d . 1 1 . .
    C C9 0.4796(3) 0.54796(6) 0.1556(2) 0.0269(4) Uani d . 1 1 . .
    H H9 0.5901 0.5271 0.1312 0.032 Uiso calc R 1 1 . .
    C C10 0.5133(3) 0.59363(6) 0.1191(2) 0.0268(4) Uani d . 1 1 . .
    H H10 0.6446 0.6030 0.0691 0.032 Uiso calc R 1 1 . .
    C C11 0.2501(3) 0.48303(5) 0.2655(2) 0.0249(3) Uani d . 1 1 . .
    C C12 0.0471(3) 0.46207(6) 0.2234(2) 0.0298(4) Uani d . 1 1 . .
    H H12 -0.0698 0.4792 0.1725 0.036 Uiso calc R 1 1 . .
    C C13 0.0174(3) 0.41583(6) 0.2567(3) 0.0353(4) Uani d . 1 1 . .
    H H13 -0.1182 0.4022 0.2263 0.042 Uiso calc R 1 1 . .
    C C14 0.1890(3) 0.39001(6) 0.3349(3) 0.0351(4) Uani d . 1 1 . .
    H H14 0.1686 0.3591 0.3588 0.042 Uiso calc R 1 1 . .
    C C15 0.3913(3) 0.41044(6) 0.3774(2) 0.0328(4) Uani d . 1 1 . .
    H H15 0.5069 0.3932 0.4303 0.039 Uiso calc R 1 1 . .
    C C16 0.4223(3) 0.45643(6) 0.3414(2) 0.0281(4) Uani d . 1 1 . .
    H H16 0.5598 0.4697 0.3682 0.034 Uiso calc R 1 1 . .
loop_
    _atom_site_aniso_label
    _atom_site_aniso_U_11
    _atom_site_aniso_U_22
    _atom_site_aniso_U_33
    _atom_site_aniso_U_12
    _atom_site_aniso_U_13
    _atom_site_aniso_U_23
    S1 0.0217(3) 0.0331(3) 0.0429(3) 0.00099(15) 0.00883(18) 0.00499(17)
    O1 0.0255(6) 0.0324(7) 0.0403(7) 0.0036(5) 0.0110(5) 0.0055(5)
    N1 0.0228(7) 0.0239(7) 0.0267(7) -0.0004(5) 0.0034(5) 0.0000(5)
    C1 0.0367(10) 0.0228(8) 0.0363(9) 0.0001(7) 0.0074(7) 0.0000(7)
    C2 0.0275(8) 0.0255(8) 0.0259(8) -0.0023(6) 0.0019(6) 0.0002(6)
    C3 0.0286(9) 0.0294(9) 0.0330(8) -0.0040(7) 0.0038(7) 0.0040(6)
    C4 0.0212(8) 0.0277(8) 0.0243(8) -0.0007(6) 0.0024(6) -0.0005(6)
    C5 0.0238(8) 0.0249(8) 0.0231(7) 0.0011(6) 0.0003(6) -0.0004(6)
    C6 0.0216(8) 0.0264(8) 0.0322(8) 0.0045(6) 0.0037(6) -0.0015(6)
    C7 0.0221(8) 0.0295(8) 0.0316(8) -0.0005(6) 0.0042(6) -0.0011(6)
    C8 0.0253(8) 0.0253(8) 0.0223(7) 0.0007(6) -0.0006(6) -0.0011(6)
    C9 0.0249(8) 0.0280(8) 0.0280(8) 0.0059(6) 0.0038(6) -0.0013(6)
    C10 0.0217(8) 0.0300(8) 0.0290(8) 0.0013(6) 0.0051(6) 0.0007(6)
    C11 0.0272(8) 0.0253(8) 0.0223(7) 0.0006(6) 0.0035(6) -0.0023(6)
    C12 0.0280(9) 0.0296(8) 0.0320(8) 0.0000(7) 0.0025(7) -0.0005(7)
    C13 0.0330(9) 0.0346(9) 0.0390(10) -0.0080(7) 0.0081(8) -0.0035(7)
    C14 0.0460(11) 0.0249(8) 0.0353(9) -0.0038(7) 0.0125(8) 0.0012(7)
    C15 0.0383(10) 0.0286(9) 0.0316(9) 0.0045(7) 0.0038(7) 0.0022(7)
    C16 0.0278(8) 0.0270(8) 0.0295(8) 0.0017(6) 0.0009(7) -0.0021(6)
_geom_special_details
;
 All esds (except the esd in the dihedral angle between two l.s. planes)
 are estimated using the full covariance matrix.  The cell esds are taken
 into account individually in the estimation of esds in distances, angles
 and torsion angles; correlations between esds in cell parameters are only
 used when they are defined by crystal symmetry.  An approximate (isotropic)
 treatment of cell esds is used for estimating esds involving l.s. planes.
;
loop_
    _geom_bond_atom_site_label_1
    _geom_bond_atom_site_label_2
    _geom_bond_site_symmetry_2
    _geom_bond_distance
    _geom_bond_publ_flag
    S1 C3 . 1.7120(18) ?
    S1 C4 . 1.7350(16) ?
    O1 C1 . 1.416(2) ?
    O1 H1 . 0.8200 ?
    N1 C4 . 1.310(2) ?
    N1 C2 . 1.382(2) ?
    C1 C2 . 1.497(2) ?
    C1 H1A . 0.9700 ?
    C1 H1B . 0.9700 ?
    C2 C3 . 1.356(2) ?
    C3 H3 . 0.9300 ?
    C4 C5 . 1.472(2) ?
    C5 C6 . 1.400(2) ?
    C5 C10 . 1.400(2) ?
    C6 C7 . 1.384(2) ?
    C6 H6 . 0.9300 ?
    C7 C8 . 1.396(2) ?
    C7 H7 . 0.9300 ?
    C8 C9 . 1.396(2) ?
    C8 C11 . 1.489(2) ?
    C9 C10 . 1.381(2) ?
    C9 H9 . 0.9300 ?
    C10 H10 . 0.9300 ?
    C11 C16 . 1.393(2) ?
    C11 C12 . 1.395(2) ?
    C12 C13 . 1.390(3) ?
    C12 H12 . 0.9300 ?
    C13 C14 . 1.384(3) ?
    C13 H13 . 0.9300 ?
    C14 C15 . 1.385(3) ?
    C14 H14 . 0.9300 ?
    C15 C16 . 1.387(2) ?
    C15 H15 . 0.9300 ?
    C16 H16 . 0.9300 ?
loop_
    _geom_angle_atom_site_label_1
    _geom_angle_atom_site_label_2
    _geom_angle_atom_site_label_3
    _geom_angle_site_symmetry_1
    _geom_angle_site_symmetry_3
    _geom_angle
    _geom_angle_publ_flag
    C3 S1 C4 . . 89.51(8) ?
    C1 O1 H1 . . 109.5 ?
    C4 N1 C2 . . 111.18(14) ?
    O1 C1 C2 . . 112.47(14) ?
    O1 C1 H1A . . 109.1 ?
    C2 C1 H1A . . 109.1 ?
    O1 C1 H1B . . 109.1 ?
    C2 C1 H1B . . 109.1 ?
    H1A C1 H1B . . 107.8 ?
    C3 C2 N1 . . 114.92(15) ?
    C3 C2 C1 . . 125.59(15) ?
    N1 C2 C1 . . 119.48(15) ?
    C2 C3 S1 . . 110.52(13) ?
    C2 C3 H3 . . 124.7 ?
    S1 C3 H3 . . 124.7 ?
    N1 C4 C5 . . 124.12(15) ?
    N1 C4 S1 . . 113.86(12) ?
    C5 C4 S1 . . 122.01(12) ?
    C6 C5 C10 . . 118.46(15) ?
    C6 C5 C4 . . 120.64(14) ?
    C10 C5 C4 . . 120.89(15) ?
    C7 C6 C5 . . 120.57(15) ?
    C7 C6 H6 . . 119.7 ?
    C5 C6 H6 . . 119.7 ?
    C6 C7 C8 . . 121.15(16) ?
    C6 C7 H7 . . 119.4 ?
    C8 C7 H7 . . 119.4 ?
    C9 C8 C7 . . 117.93(15) ?
    C9 C8 C11 . . 120.60(15) ?
    C7 C8 C11 . . 121.47(15) ?
    C10 C9 C8 . . 121.50(15) ?
    C10 C9 H9 . . 119.3 ?
    C8 C9 H9 . . 119.3 ?
    C9 C10 C5 . . 120.37(16) ?
    C9 C10 H10 . . 119.8 ?
    C5 C10 H10 . . 119.8 ?
    C16 C11 C12 . . 118.34(15) ?
    C16 C11 C8 . . 120.65(15) ?
    C12 C11 C8 . . 121.01(15) ?
    C13 C12 C11 . . 120.78(16) ?
    C13 C12 H12 . . 119.6 ?
    C11 C12 H12 . . 119.6 ?
    C14 C13 C12 . . 120.21(17) ?
    C14 C13 H13 . . 119.9 ?
    C12 C13 H13 . . 119.9 ?
    C13 C14 C15 . . 119.53(16) ?
    C13 C14 H14 . . 120.2 ?
    C15 C14 H14 . . 120.2 ?
    C14 C15 C16 . . 120.35(17) ?
    C14 C15 H15 . . 119.8 ?
    C16 C15 H15 . . 119.8 ?
    C15 C16 C11 . . 120.78(16) ?
    C15 C16 H16 . . 119.6 ?
    C11 C16 H16 . . 119.6 ?
loop_
    _geom_torsion_atom_site_label_1
    _geom_torsion_atom_site_label_2
    _geom_torsion_atom_site_label_3
    _geom_torsion_atom_site_label_4
    _geom_torsion_site_symmetry_1
    _geom_torsion_site_symmetry_2
    _geom_torsion_site_symmetry_3
    _geom_torsion_site_symmetry_4
    _geom_torsion
    _geom_torsion_publ_flag
    C4 N1 C2 C3 . . . . -1.0(2) ?
    C4 N1 C2 C1 . . . . 177.81(14) ?
    O1 C1 C2 C3 . . . . 109.65(19) ?
    O1 C1 C2 N1 . . . . -69.1(2) ?
    N1 C2 C3 S1 . . . . 0.46(19) ?
    C1 C2 C3 S1 . . . . -178.31(14) ?
    C4 S1 C3 C2 . . . . 0.15(13) ?
    C2 N1 C4 C5 . . . . 179.93(14) ?
    C2 N1 C4 S1 . . . . 1.14(17) ?
    C3 S1 C4 N1 . . . . -0.76(13) ?
    C3 S1 C4 C5 . . . . -179.58(14) ?
    N1 C4 C5 C6 . . . . -2.2(2) ?
    S1 C4 C5 C6 . . . . 176.53(12) ?
    N1 C4 C5 C10 . . . . 177.08(15) ?
    S1 C4 C5 C10 . . . . -4.2(2) ?
    C10 C5 C6 C7 . . . . 0.1(2) ?
    C4 C5 C6 C7 . . . . 179.41(15) ?
    C5 C6 C7 C8 . . . . 0.0(3) ?
    C6 C7 C8 C9 . . . . 0.3(2) ?
    C6 C7 C8 C11 . . . . 179.99(15) ?
    C7 C8 C9 C10 . . . . -0.8(2) ?
    C11 C8 C9 C10 . . . . 179.58(14) ?
    C8 C9 C10 C5 . . . . 0.9(2) ?
    C6 C5 C10 C9 . . . . -0.6(2) ?
    C4 C5 C10 C9 . . . . -179.82(14) ?
    C9 C8 C11 C16 . . . . 40.4(2) ?
    C7 C8 C11 C16 . . . . -139.27(17) ?
    C9 C8 C11 C12 . . . . -138.87(17) ?
    C7 C8 C11 C12 . . . . 41.5(2) ?
    C16 C11 C12 C13 . . . . 0.1(2) ?
    C8 C11 C12 C13 . . . . 179.39(15) ?
    C11 C12 C13 C14 . . . . 0.9(3) ?
    C12 C13 C14 C15 . . . . -0.9(3) ?
    C13 C14 C15 C16 . . . . -0.2(3) ?
    C14 C15 C16 C11 . . . . 1.3(3) ?
    C12 C11 C16 C15 . . . . -1.2(2) ?
    C8 C11 C16 C15 . . . . 179.52(15) ?
loop_
    _geom_hbond_atom_site_label_D
    _geom_hbond_atom_site_label_H
    _geom_hbond_atom_site_label_A
    _geom_hbond_site_symmetry_A
    _geom_hbond_distance_DH
    _geom_hbond_distance_HA
    _geom_hbond_distance_DA
    _geom_hbond_angle_DHA
    O1 H1 N1 4_575 0.82 2.06 2.8618(19) 166
    C3 H3 O1 1_655 0.93 2.42 3.101(2) 131
_iucr_refine_instructions_details
;
TITL HSY-301 in P21/c #14
CELL 1.54184 6.05424 29.3096 7.2064 90 92.668 90
ZERR 4 0.00018 0.00088 0.00023 0 0.0027 0
LATT 1
SYMM -X,0.5+Y,0.5-Z
SFAC C H N S O
UNIT 64 52 4 4 4
HTAB 4
HTAB O1 N1_$1
HTAB C3 O1_$2
Eqiv $1 x, -y+3/2, z-1/2
Eqiv $2 1+x, y, z
L.S. 60
PLAN  15
REM reset to P21/c #14
BOND $H
CONF
fmap 2
acta 135
REM <HKL>E:/Yathi%20Backlog/HSY-301/olex2_HSY-301/HSY-301.hkl</HKL>
WGHT    0.066200    0.233300
EXTI    0.004353
FVAR       6.98321
S1    4    0.631212    0.695240    0.038398    11.00000    0.02166    0.03309 =
         0.04286    0.00499    0.00883    0.00099
O1    5   -0.010957    0.788726   -0.028454    11.00000    0.02550    0.03241 =
         0.04028    0.00548    0.01098    0.00356
AFIX 147
H1    2    0.038172    0.790684   -0.132289    11.00000   -1.50000
AFIX   0
N1    3    0.236076    0.706328    0.143096    11.00000    0.02283    0.02389 =
         0.02673   -0.00002    0.00341   -0.00045
C1    1    0.166041    0.789563    0.107119    11.00000    0.03670    0.02279 =
         0.03632   -0.00002    0.00736    0.00008
AFIX  23
H1A   2    0.106478    0.790647    0.229689    11.00000   -1.20000
H1B   2    0.252449    0.817035    0.091123    11.00000   -1.20000
AFIX   0
C2    1    0.314026    0.748849    0.095171    11.00000    0.02749    0.02546 =
         0.02594    0.00019    0.00185   -0.00229
C3    1    0.523676    0.749270    0.036737    11.00000    0.02860    0.02943 =
         0.03295    0.00398    0.00385   -0.00404
AFIX  43
H3    2    0.598601    0.775277    0.000774    11.00000   -1.20000
AFIX   0
C4    1    0.384362    0.674617    0.118254    11.00000    0.02122    0.02765 =
         0.02427   -0.00054    0.00240   -0.00069
C5    1    0.350739    0.625876    0.157060    11.00000    0.02385    0.02490 =
         0.02311   -0.00041    0.00030    0.00113
C6    1    0.153992    0.610629    0.230882    11.00000    0.02163    0.02636 =
         0.03223   -0.00150    0.00374    0.00446
AFIX  43
H6    2    0.043990    0.631526    0.256729    11.00000   -1.20000
AFIX   0
C7    1    0.121804    0.564717    0.265725    11.00000    0.02214    0.02950 =
         0.03159   -0.00109    0.00423   -0.00049
AFIX  43
H7    2   -0.009850    0.555192    0.314860    11.00000   -1.20000
AFIX   0
C8    1    0.283509    0.532467    0.228398    11.00000    0.02527    0.02529 =
         0.02233   -0.00111   -0.00065    0.00075
C9    1    0.479592    0.547958    0.155645    11.00000    0.02493    0.02797 =
         0.02801   -0.00135    0.00382    0.00586
AFIX  43
H9    2    0.590079    0.527052    0.131205    11.00000   -1.20000
AFIX   0
C10   1    0.513265    0.593629    0.119126    11.00000    0.02171    0.03003 =
         0.02904    0.00074    0.00511    0.00132
AFIX  43
H10   2    0.644606    0.603019    0.069063    11.00000   -1.20000
AFIX   0
C11   1    0.250117    0.483033    0.265511    11.00000    0.02716    0.02534 =
         0.02233   -0.00231    0.00347    0.00055
C12   1    0.047056    0.462072    0.223411    11.00000    0.02800    0.02962 =
         0.03201   -0.00051    0.00247    0.00003
AFIX  43
H12   2   -0.069834    0.479249    0.172465    11.00000   -1.20000
AFIX   0
C13   1    0.017396    0.415829    0.256704    11.00000    0.03301    0.03455 =
         0.03901   -0.00347    0.00807   -0.00798
AFIX  43
H13   2   -0.118194    0.402188    0.226325    11.00000   -1.20000
AFIX   0
C14   1    0.188996    0.390007    0.334930    11.00000    0.04604    0.02487 =
         0.03533    0.00119    0.01251   -0.00384
AFIX  43
H14   2    0.168590    0.359148    0.358810    11.00000   -1.20000
AFIX   0
C15   1    0.391273    0.410442    0.377386    11.00000    0.03832    0.02862 =
         0.03156    0.00218    0.00379    0.00452
AFIX  43
H15   2    0.506908    0.393244    0.430330    11.00000   -1.20000
AFIX   0
C16   1    0.422347    0.456429    0.341369    11.00000    0.02784    0.02699 =
         0.02954   -0.00213    0.00087    0.00174
AFIX  43
H16   2    0.559768    0.469659    0.368174    11.00000   -1.20000
HKLF 4
REM  HSY-301 in P21/c #14
REM R1 =  0.0414 for   2232 Fo > 4sig(Fo)  and  0.0455 for all   2501 data
REM    174 parameters refined using      0 restraints
END
WGHT      0.0660      0.2354
REM Highest difference peak  0.302,  deepest hole -0.270,  1-sigma level  0.061
Q1    1   0.2688  0.5084  0.2428  11.00000  0.05    0.30
Q2    1   0.4997  0.6830  0.0792  11.00000  0.05    0.28
Q3    1   0.5229  0.6866  0.1224  11.00000  0.05    0.26
Q4    1   0.3816  0.5394  0.2296  11.00000  0.05    0.26
Q5    1   0.7709  0.6862  0.1273  11.00000  0.05    0.25
Q6    1   0.3525  0.5390  0.1778  11.00000  0.05    0.24
Q7    1   0.1629  0.4722  0.2420  11.00000  0.05    0.24
Q8    1   0.3036  0.4734  0.3606  11.00000  0.05    0.23
Q9    1   0.1156  0.3989  0.2446  11.00000  0.05    0.22
Q10   1   0.4358  0.7515  0.1126  11.00000  0.05    0.22
Q11   1   0.2000  0.7075  0.2445  11.00000  0.05    0.22
Q12   1   0.2764  0.4012  0.3263  11.00000  0.05    0.22
Q13   1   0.2671  0.6177  0.1983  11.00000  0.05    0.21
Q14   1   0.7393  0.6899 -0.0660  11.00000  0.05    0.21
Q15   1   0.0306  0.5586  0.3621  11.00000  0.05    0.21
;
