# Supplementary material for: [2-(Biphenyl-4-yl)-1,3-thia­zol-4-yl]methanol
Source: Acta Crystallogr Sect E Struct Rep Online. 2012 Sep 19;68(Pt 10):o2950. doi: 10.1107/S1600536812039062 (PMC3470322; doi:10.1107/S1600536812039062)
Supplement: Supplementary file 2 [file e-68-o2950-Isup2.hkl]

# 
# h,k,l, Fc-squared, Fo-squared, sigma(Fo-squared) and status flag 
# 
data_I
#_shelx_title ' HSY-301 in P21/c #14' 
_shelx_refln_list_code          4 
_shelx_F_calc_maximum      159.51 
_exptl_crystal_F_000       560.00 
_reflns_d_resolution_high  0.8079 
 
loop_ 
 _symmetry_equiv_pos_as_xyz 
 'x, y, z' 
 '-x, y+1/2, -z+1/2' 
 '-x, -y, -z' 
 'x, -y-1/2, z-1/2' 
 
_cell_length_a     6.0542 
_cell_length_b    29.3096 
_cell_length_c     7.2064 
_cell_angle_alpha  90.000 
_cell_angle_beta   92.668 
_cell_angle_gamma  90.000 
 
_shelx_F_squared_multiplier     1.000 
 
loop_ 
 _refln_index_h 
 _refln_index_k 
 _refln_index_l 
 _refln_F_squared_calc 
 _refln_F_squared_meas 
 _refln_F_squared_sigma 
 _refln_observed_status 
   1   0   0     3041.90     2624.54     68.64 o 
   2   0   0      874.97      741.27     26.32 o 
   3   0   0      868.08      949.52     36.24 o 
   4   0   0       59.53       63.65      8.69 o 
   5   0   0      504.50      479.28     59.06 o 
   6   0   0      362.78      371.99     38.48 o 
   7   0   0       94.23       85.59      9.86 o 
   1   1   0     1310.74     1370.88    189.48 o 
   2   1   0     2485.09     2437.66    156.19 o 
   3   1   0     1573.10     1772.76     65.45 o 
   4   1   0        1.46        2.84      1.58 o 
   5   1   0        1.45       -1.34      1.34 o 
   6   1   0      400.44      405.51     20.35 o 
   7   1   0        0.82        1.00      3.07 o 
   0   2   0      373.80      367.25     10.18 o 
   1   2   0      329.97      331.44      8.86 o 
   2   2   0      403.84      424.92     12.56 o 
   3   2   0     1048.04     1032.32     21.39 o 
   4   2   0      423.81      434.67     32.81 o 
   5   2   0      405.03      390.25     11.49 o 
   6   2   0      247.50      252.29     12.73 o 
   7   2   0      179.13      192.71      8.35 o 
   1   3   0      557.24      573.26     92.56 o 
   2   3   0       32.99       34.39      2.32 o 
   3   3   0      451.32      452.37     16.55 o 
   4   3   0       52.22       32.36      5.04 o 
   5   3   0      418.51      406.79     15.70 o 
   6   3   0       45.34       40.61      4.68 o 
   7   3   0       11.17       10.73      1.97 o 
   0   4   0     2511.97     2330.75     59.32 o 
   1   4   0       92.70       91.98      9.66 o 
   2   4   0        1.01        2.81      0.89 o 
   3   4   0      376.72      463.23     12.34 o 
   4   4   0      867.27      946.32    102.71 o 
   5   4   0       63.61       66.35      5.99 o 
   6   4   0       76.95       73.13      6.26 o 
   7   4   0       12.88       13.41      2.13 o 
   1   5   0      136.95      151.79      5.14 o 
   2   5   0      630.77      706.25     22.76 o 
   3   5   0      933.62     1203.98     28.27 o 
   4   5   0       55.85       44.49      4.11 o 
   5   5   0      152.77      147.92     10.31 o 
   6   5   0      236.50      255.12     12.05 o 
   7   5   0        0.29        0.55      1.13 o 
   0   6   0     5021.12     4954.93    124.58 o 
   1   6   0       47.77       45.26      2.16 o 
   2   6   0     2227.05     2392.99     41.90 o 
   3   6   0      987.97     1020.18     27.68 o 
   4   6   0      292.91      280.32     13.98 o 
   5   6   0      241.33      228.07     11.44 o 
   6   6   0      309.16      315.41     13.51 o 
   7   6   0       62.76       70.12      4.72 o 
   1   7   0      219.78      233.18      4.96 o 
   2   7   0      328.71      326.08      7.68 o 
   3   7   0      245.91      253.87      7.67 o 
   4   7   0      424.57      413.17     17.82 o 
   5   7   0      455.08      439.99     19.94 o 
   6   7   0      244.91      258.99     11.98 o 
   7   7   0        7.96        9.83      1.86 o 
   0   8   0     3162.20     3107.53    166.23 o 
   1   8   0        6.46       13.67      4.07 o 
   2   8   0     1057.51     1151.95     20.54 o 
   3   8   0      709.80      664.26     19.21 o 
   4   8   0      531.60      515.72     23.75 o 
   5   8   0      523.23      552.97     18.79 o 
   6   8   0       41.13       37.82      4.41 o 
   7   8   0       48.18       53.09      3.97 o 
   1   9   0      595.85      610.87      9.69 o 
   2   9   0     5871.19     6001.19    127.03 o 
   3   9   0      473.59      497.48     14.14 o 
   4   9   0      624.75      624.22     18.66 o 
   5   9   0      783.49      738.09     19.05 o 
   6   9   0      222.04      222.34     10.75 o 
   7   9   0        4.59        1.20      1.16 o 
   0  10   0     5690.25     5477.80    145.08 o 
   1  10   0      458.65      514.13     11.11 o 
   2  10   0      627.49      728.57     27.42 o 
   3  10   0      272.71      211.91      9.28 o 
   4  10   0      310.08      255.75     11.27 o 
   5  10   0     1231.98     1192.38     29.82 o 
   6  10   0       74.24       68.41      7.22 o 
   7  10   0      137.61      130.40      7.20 o 
   1  11   0      284.84      297.05      7.49 o 
   2  11   0     1159.49     1198.53     35.82 o 
   3  11   0      494.12      502.12     14.80 o 
   4  11   0      219.25      199.54      9.95 o 
   5  11   0      149.42      170.35      9.65 o 
   6  11   0      265.97      276.92     14.53 o 
   7  11   0       62.75       58.39      4.50 o 
   0  12   0     5763.75     5559.14    149.62 o 
   1  12   0      738.56      829.31     23.15 o 
   2  12   0      117.26      138.89      6.48 o 
   3  12   0      102.24      114.28      6.49 o 
   4  12   0       21.59       24.06      3.25 o 
   5  12   0      297.08      303.00     13.09 o 
   6  12   0        7.16        9.23      2.86 o 
   7  12   0        7.63       13.81      3.18 o 
   1  13   0      593.44      695.85     18.64 o 
   2  13   0      552.98      658.88     45.32 o 
   3  13   0       42.29       47.83      4.20 o 
   4  13   0      318.38      285.57     12.36 o 
   5  13   0      132.83      139.80      8.62 o 
   6  13   0       26.60       35.35      3.20 o 
   0  14   0     1992.18     2852.13    200.24 o 
   1  14   0     3679.62     4198.29     58.15 o 
   2  14   0        0.04       -0.14      1.13 o 
   3  14   0       33.05       35.43      4.01 o 
   4  14   0       49.88       52.29      3.61 o 
   5  14   0      104.94      108.07      9.99 o 
   6  14   0        2.15        2.22      1.37 o 
   1  15   0       41.96       75.03      3.89 o 
   2  15   0       75.21      104.77      7.62 o 
   3  15   0        3.03        1.79      1.19 o 
   4  15   0      160.57      140.82      7.37 o 
   5  15   0        1.16        1.23      1.33 o 
   6  15   0       32.94       31.71      3.40 o 
   0  16   0       18.91       22.09      2.63 o 
   1  16   0      990.92     1108.99     20.81 o 
   2  16   0      303.70      258.48     10.52 o 
   3  16   0       69.00       63.44      5.47 o 
   4  16   0     1127.61     1001.83     22.82 o 
   5  16   0       26.73       30.02      4.65 o 
   6  16   0       42.94       43.33      4.78 o 
   1  17   0      147.31      145.60     11.38 o 
   2  17   0      229.45      210.72      9.62 o 
   3  17   0        0.71        0.96      1.40 o 
   4  17   0       88.61       92.12      6.03 o 
   5  17   0       71.01       66.18      5.70 o 
   6  17   0       30.20       35.80      4.23 o 
   0  18   0     1633.14     1767.28     41.87 o 
   1  18   0     1074.77     1090.96     25.24 o 
   2  18   0        0.13       -1.07      1.39 o 
   3  18   0     1542.30     1453.82     87.07 o 
   4  18   0        8.99        8.18      1.86 o 
   5  18   0        0.70       -0.40      1.25 o 
   6  18   0        0.06        1.59      1.35 o 
   1  19   0      400.33      408.48     17.17 o 
   2  19   0      767.42      713.69     25.73 o 
   3  19   0     2795.80     2483.68     48.94 o 
   4  19   0       18.89       18.57      3.10 o 
   5  19   0      355.11      326.42     14.07 o 
   6  19   0      306.95      282.44     47.87 o 
   0  20   0     1651.13     1664.99     61.04 o 
   1  20   0      724.55      747.75     25.38 o 
   2  20   0      119.64      110.51     21.15 o 
   3  20   0       69.56       70.92      6.05 o 
   4  20   0        1.79        4.13      1.78 o 
   5  20   0        1.02        3.04      1.55 o 
   6  20   0       79.59       75.29      5.07 o 
   1  21   0       31.30       24.23      4.05 o 
   2  21   0      890.54      866.62     29.73 o 
   3  21   0        7.77       12.38      2.50 o 
   4  21   0        0.05        1.13      2.11 o 
   5  21   0       45.53       38.16      4.81 o 
   0  22   0      626.79      623.82     32.54 o 
   1  22   0      436.97      473.69     19.52 o 
   2  22   0      955.29      909.55     21.23 o 
   3  22   0       27.33       25.41      3.65 o 
   4  22   0        0.10        0.31      1.85 o 
   5  22   0        2.29        1.94      1.31 o 
   1  23   0      829.67      856.39     28.31 o 
   2  23   0       59.63       64.34      4.91 o 
   3  23   0      217.77      183.77     12.11 o 
   4  23   0        2.34        1.81      3.69 o 
   5  23   0       24.78       26.28      3.76 o 
   0  24   0     1062.77      976.37     30.99 o 
   1  24   0        9.21        4.14      2.51 o 
   2  24   0      318.48      308.75     11.26 o 
   3  24   0      139.90      132.75     10.19 o 
   4  24   0      273.87      275.17     14.45 o 
   5  24   0       19.82       20.89      3.16 o 
   1  25   0      272.66      274.20     10.47 o 
   2  25   0      184.60      178.66      9.55 o 
   3  25   0        1.80        1.70      1.74 o 
   4  25   0        1.70        1.04      1.72 o 
   5  25   0      179.97      195.96      9.33 o 
   0  26   0       94.33       72.96      6.04 o 
   1  26   0        4.97        8.55      2.51 o 
   2  26   0        3.87        7.99      1.79 o 
   3  26   0      114.99      107.13      8.87 o 
   4  26   0      315.70      327.28     14.82 o 
   5  26   0       64.89       65.29      3.92 o 
   1  27   0     1038.58      946.25     25.13 o 
   2  27   0      259.52      257.52      9.93 o 
   3  27   0      113.78      137.33     12.94 o 
   4  27   0       12.21       14.26      3.10 o 
   5  27   0      147.28      159.04     10.01 o 
   0  28   0        5.92        6.92      2.70 o 
   1  28   0      576.66      498.50     14.45 o 
   2  28   0        2.52        1.14      1.13 o 
   3  28   0      192.43      194.69      9.29 o 
   4  28   0      110.40      112.56      6.08 o 
   1  29   0       71.86       76.98      5.00 o 
   2  29   0      187.06      204.50      7.40 o 
   3  29   0       16.40       21.13      2.88 o 
   4  29   0        0.05       -0.80      1.08 o 
   0  30   0       24.13       26.08      6.07 o 
   1  30   0        1.57        0.18      1.11 o 
   2  30   0       41.87       35.04      4.10 o 
   3  30   0       61.85       68.50      4.77 o 
   4  30   0      202.46      213.01      8.98 o 
   1  31   0       14.23        8.72      2.07 o 
   2  31   0       15.00       10.89      2.90 o 
   3  31   0        0.20        0.77      1.09 o 
   0  32   0        0.48       -3.11      3.11 o 
   1  32   0       40.36       42.22      3.65 o 
   2  32   0       25.95       27.82      3.35 o 
   3  32   0       79.40       88.29      4.55 o 
   1  33   0        2.62        2.85      1.58 o 
   2  33   0        3.04        2.64      2.18 o 
   3  33   0       51.64       58.60      5.75 o 
   0  34   0       12.54        9.80      3.18 o 
   1  34   0      146.15      184.22     10.32 o 
   2  34   0       10.52       10.76      2.52 o 
   1  35   0      268.36      299.46     10.57 o 
   0  36   0       10.84        7.44      2.06 o 
  -7   1   1      166.70      171.50      9.92 o 
  -6   1   1       30.97       27.40      3.27 o 
  -5   1   1        1.26       -1.48      1.48 o 
  -4   1   1       15.79       12.57      8.63 o 
  -3   1   1      243.81      205.14      9.99 o 
  -2   1   1      105.19      119.86     11.36 o 
  -1   1   1     4889.37     3816.25    467.57 o 
   0   1   1      439.12      240.39     53.56 o 
   1   1   1    18824.36    21058.79   1472.10 o 
   2   1   1        5.53        4.21      0.83 o 
   3   1   1       12.77       23.15      3.28 o 
   4   1   1       16.05       15.01      2.39 o 
   5   1   1      247.71      268.66     12.22 o 
   6   1   1       47.47       50.26      5.08 o 
   7   1   1       90.06       83.98      6.62 o 
  -7   2   1       37.72       50.29      5.18 o 
  -6   2   1      113.40      115.52      6.87 o 
  -5   2   1      630.02      645.53     20.15 o 
  -4   2   1       28.35       25.67      7.38 o 
  -3   2   1        0.92        2.65      3.18 o 
  -2   2   1      211.51      217.52      8.49 o 
  -1   2   1     2490.30     2645.72     50.17 o 
   0   2   1     1368.04     1309.18     26.92 o 
   1   2   1      615.90      621.84     21.24 o 
   2   2   1       13.26       20.35      1.53 o 
   3   2   1      104.72      122.51     10.98 o 
   4   2   1      281.65      263.09     12.42 o 
   5   2   1       16.63       24.04      4.40 o 
   6   2   1       22.47       22.31      3.47 o 
   7   2   1       15.21       17.79      3.05 o 
  -7   3   1      267.22      280.00     24.04 o 
  -6   3   1        1.87        2.17      1.37 o 
  -5   3   1        2.50        2.33      1.56 o 
  -4   3   1     1972.24     1713.58     43.84 o 
  -3   3   1      616.49      676.37     61.71 o 
  -2   3   1      446.01      511.06     47.57 o 
  -1   3   1     7616.12     7638.94    136.13 o 
   0   3   1     1629.65     1552.39     81.41 o 
   1   3   1     3286.19     3133.68    215.61 o 
   2   3   1      433.70      410.31     15.03 o 
   3   3   1      666.44      617.08     33.78 o 
   4   3   1      711.96      694.43     23.27 o 
   5   3   1      512.28      575.68     35.48 o 
   6   3   1      133.15      152.52      9.04 o 
   7   3   1      199.90      196.56      9.61 o 
  -7   4   1      110.34      105.29      7.34 o 
  -6   4   1        3.44        3.84      1.92 o 
  -5   4   1       66.29       71.27      5.23 o 
  -4   4   1       14.10       24.94      4.01 o 
  -3   4   1     4647.22     3575.93    178.08 o 
  -2   4   1      826.11     1062.92     24.94 o 
  -1   4   1     1812.23     1734.80    225.75 o 
   0   4   1     1778.38     1702.95    134.11 o 
   1   4   1     1263.29     1215.68     33.12 o 
   2   4   1     2003.39     1962.66     32.79 o 
   3   4   1      349.45      373.57     13.76 o 
   4   4   1       22.24       22.23      3.76 o 
   5   4   1     2655.71     2487.92    269.65 o 
   6   4   1      475.61      476.53     16.86 o 
   7   4   1        3.19        1.84      0.93 o 
  -7   5   1      553.29      600.13     17.07 o 
  -6   5   1      282.36      307.37     13.37 o 
  -5   5   1     1917.36     1804.22     68.87 o 
  -4   5   1     1025.68     1036.75    105.56 o 
  -3   5   1       95.59      144.56      8.31 o 
  -2   5   1     2766.33     3007.10    151.13 o 
  -1   5   1     5958.71     5298.67    100.93 o 
   0   5   1     1097.89     1388.70     56.64 o 
   1   5   1     1445.22     1501.30     36.82 o 
   2   5   1      248.47      252.33      6.02 o 
   3   5   1     2540.69     2823.44    120.10 o 
   4   5   1     1764.80     1653.28    210.07 o 
   5   5   1      171.20      147.07     11.08 o 
   6   5   1       15.44       16.19      3.12 o 
   7   5   1       80.83       79.80      4.95 o 
  -7   6   1       50.90       57.65      5.43 o 
  -6   6   1      223.70      228.34     11.81 o 
  -5   6   1     1341.60     1252.02     30.44 o 
  -4   6   1      177.58      148.69      9.83 o 
  -3   6   1      321.40      295.11     12.41 o 
  -2   6   1     1345.33     1526.99     33.67 o 
  -1   6   1      494.63      482.26     44.10 o 
   0   6   1       41.19       66.13     24.44 o 
   1   6   1     2449.14     2144.76     52.65 o 
   2   6   1        7.30        4.53      1.39 o 
   3   6   1      304.52      343.91      9.59 o 
   4   6   1       52.13       63.05      8.16 o 
   5   6   1      745.00      669.23     20.71 o 
   6   6   1      312.66      361.18     14.29 o 
   7   6   1        0.53       -0.99      0.99 o 
  -7   7   1      355.12      364.25     14.39 o 
  -6   7   1       69.84       73.77      6.18 o 
  -5   7   1       16.62       13.55      2.74 o 
  -4   7   1      121.84       98.08      7.91 o 
  -3   7   1        5.39       10.94      7.67 o 
  -2   7   1      168.91      124.15     23.48 o 
  -1   7   1     3474.94     3448.14    119.78 o 
   0   7   1       33.71       32.93      4.53 o 
   1   7   1     1424.20     1416.02     48.27 o 
   2   7   1     1016.12      977.73     23.27 o 
   3   7   1      190.17      276.76     12.15 o 
   4   7   1       37.85       24.58      4.02 o 
   5   7   1      215.99      249.00     11.73 o 
   6   7   1        0.50       -0.31      1.57 o 
   7   7   1      124.88      127.55      5.90 o 
  -7   8   1       22.82       22.72      3.23 o 
  -6   8   1       58.40       55.15      6.65 o 
  -5   8   1      142.79      136.77      8.63 o 
  -4   8   1        3.15       -0.21      0.99 o 
  -3   8   1       33.84       47.96     14.54 o 
  -2   8   1      210.80      252.54     11.30 o 
  -1   8   1      213.67      211.60      4.56 o 
   0   8   1       46.45       55.26      3.09 o 
   1   8   1       18.80       15.83      1.56 o 
   2   8   1      371.77      372.88      9.44 o 
   3   8   1      384.61      421.97     15.69 o 
   4   8   1      119.10      119.61      8.07 o 
   5   8   1       80.00       76.55      6.36 o 
   6   8   1       19.78       24.11      3.60 o 
   7   8   1       14.86       11.99      1.47 o 
  -7   9   1        8.24        7.97      2.04 o 
  -6   9   1        0.07        2.49      1.88 o 
  -5   9   1      223.30      198.08     10.50 o 
  -4   9   1       50.38       65.49     15.96 o 
  -3   9   1     1121.57     1278.87     26.99 o 
  -2   9   1       87.71       89.02      4.91 o 
  -1   9   1       32.42       30.23      1.51 o 
   0   9   1      802.91      792.64     15.72 o 
   1   9   1     1108.04     1221.22     21.32 o 
   2   9   1      585.63      619.84     17.62 o 
   3   9   1      618.86      689.47     33.56 o 
   4   9   1        0.76        2.24      1.21 o 
   5   9   1       16.93       10.16      2.39 o 
   6   9   1      133.11      119.40      6.39 o 
   7   9   1        8.14        6.91      1.63 o 
  -7  10   1        6.71        6.41      2.41 o 
  -6  10   1       23.10       17.13      4.24 o 
  -5  10   1        0.64        2.26      1.56 o 
  -4  10   1        2.58        1.09      1.26 o 
  -3  10   1      551.48      673.05     23.53 o 
  -2  10   1        6.44        3.29      1.18 o 
  -1  10   1      321.13      392.92      7.11 o 
   0  10   1       34.33       35.35      1.98 o 
   1  10   1      173.92      189.32      4.33 o 
   2  10   1       72.50       79.23      5.25 o 
   3  10   1      270.82      292.76     16.91 o 
   4  10   1      141.49      167.47      8.80 o 
   5  10   1        0.75       -1.81      1.81 o 
   6  10   1      108.64       92.98      5.58 o 
   7  10   1       26.69       27.17      4.27 o 
  -7  11   1       78.79       92.46     10.84 o 
  -6  11   1       89.73       72.28      5.86 o 
  -5  11   1       32.56       31.45      4.20 o 
  -4  11   1      326.84      298.72     15.41 o 
  -3  11   1       20.26       14.14      2.98 o 
  -2  11   1      465.64      588.19     14.58 o 
  -1  11   1      478.25      531.55     12.16 o 
   0  11   1     1293.40     1444.90     58.14 o 
   1  11   1        1.20        4.16      0.88 o 
   2  11   1        8.81        7.67      1.36 o 
   3  11   1      364.17      358.98     11.24 o 
   4  11   1       54.38       49.35      4.82 o 
   5  11   1      275.74      264.83     14.45 o 
   6  11   1        6.76        2.82      1.65 o 
   7  11   1        2.29        4.48      1.82 o 
  -6  12   1      254.58      253.54     13.70 o 
  -5  12   1       59.83       61.05      5.62 o 
  -4  12   1        2.85        2.79      1.90 o 
  -3  12   1      525.07      515.70     19.46 o 
  -2  12   1     1081.72     1043.68     26.62 o 
  -1  12   1       77.97       93.90      3.24 o 
   0  12   1      139.32      158.34      5.37 o 
   1  12   1     1159.24     1270.57     23.76 o 
   2  12   1      811.22      874.90     20.96 o 
   3  12   1      103.99       98.62      5.54 o 
   4  12   1      164.33      136.02      8.12 o 
   5  12   1      122.72      131.69      8.34 o 
   6  12   1       21.03       20.50      2.47 o 
  -6  13   1        0.00        0.78      1.70 o 
  -5  13   1      290.07      271.44     12.26 o 
  -4  13   1      860.10      845.80     28.79 o 
  -3  13   1      526.34      516.92     24.94 o 
  -2  13   1       10.32        5.19      1.29 o 
  -1  13   1        3.92        3.67      0.93 o 
   0  13   1     1835.65     2096.28     89.47 o 
   1  13   1     2430.50     2584.46     38.80 o 
   2  13   1       96.43       97.53      5.16 o 
   3  13   1      867.46      813.40     20.67 o 
   4  13   1      320.66      297.12     12.04 o 
   5  13   1        1.18        1.66      1.64 o 
   6  13   1       46.78       43.68      4.12 o 
  -6  14   1      378.36      349.14     15.65 o 
  -5  14   1      245.54      252.91      9.01 o 
  -4  14   1       22.63       26.61      2.58 o 
  -3  14   1     1011.37     1022.80     88.76 o 
  -2  14   1     1052.33     1049.16     30.33 o 
  -1  14   1      761.56      839.47     14.48 o 
   0  14   1     2215.31     2360.14     56.72 o 
   1  14   1      215.04      198.19     10.03 o 
   2  14   1      481.08      418.69     13.65 o 
   3  14   1       33.15       33.52      3.35 o 
   4  14   1       50.93       47.79      9.79 o 
   5  14   1      578.42      543.04     23.19 o 
   6  14   1      218.41      243.57     12.44 o 
  -6  15   1       95.73       99.62     12.17 o 
  -5  15   1      132.47      140.85      7.30 o 
  -4  15   1      556.19      489.39     15.92 o 
  -3  15   1       89.03       77.72      5.88 o 
  -2  15   1       55.20       59.74      5.84 o 
  -1  15   1     1761.57     1784.44     30.95 o 
   0  15   1      357.43      423.80     11.69 o 
   1  15   1      157.79      147.90      6.99 o 
   2  15   1      739.38      832.49     21.35 o 
   3  15   1      595.13      561.55     17.76 o 
   4  15   1      443.47      450.62     40.38 o 
   5  15   1      122.46      107.15      9.25 o 
   6  15   1        7.76        9.04      3.07 o 
  -6  16   1        2.97        7.21      2.25 o 
  -5  16   1      162.43      182.83      8.33 o 
  -4  16   1       75.49       63.07      4.99 o 
  -3  16   1      607.56      600.02     22.91 o 
  -2  16   1      639.90      653.26     46.54 o 
  -1  16   1      433.53      456.30     12.06 o 
   0  16   1       73.50       98.58      4.91 o 
   1  16   1      428.55      424.78     13.21 o 
   2  16   1      332.02      316.26     32.31 o 
   3  16   1      189.18      187.54     11.49 o 
   4  16   1       10.33        4.50      2.04 o 
   5  16   1      400.73      401.49     18.62 o 
   6  16   1      201.55      209.27     10.82 o 
  -6  17   1        1.38        1.57      1.41 o 
  -5  17   1      220.87      231.14      9.32 o 
  -4  17   1      162.60      158.17      7.30 o 
  -3  17   1      466.85      433.92     19.24 o 
  -2  17   1      402.94      377.08     21.25 o 
  -1  17   1      298.29      250.68      8.43 o 
   0  17   1       39.35       50.86      3.56 o 
   1  17   1       37.21       38.30      4.95 o 
   2  17   1       48.78       59.48      6.54 o 
   3  17   1       86.24       84.73      8.17 o 
   4  17   1       86.83       91.42      8.58 o 
   5  17   1      707.83      684.03     25.05 o 
   6  17   1       36.01       36.56      4.68 o 
  -6  18   1        0.08        2.83      1.11 o 
  -5  18   1      374.03      361.38     11.71 o 
  -4  18   1     1018.91      961.19     20.00 o 
  -3  18   1       18.38       15.48      3.68 o 
  -2  18   1      202.01      191.20     11.34 o 
  -1  18   1       27.41       33.07      3.00 o 
   0  18   1       93.78       97.95     10.35 o 
   1  18   1      102.30      107.36      8.66 o 
   2  18   1       91.89       92.86      8.31 o 
   3  18   1      105.11      109.10      6.48 o 
   4  18   1      638.14      625.38     68.90 o 
   5  18   1       12.21       20.36      3.88 o 
   6  18   1       12.87       14.58      2.56 o 
  -6  19   1       93.33       86.46      5.55 o 
  -5  19   1      112.56       88.79      9.23 o 
  -4  19   1       27.50       35.00      5.42 o 
  -3  19   1      196.25      182.63      8.49 o 
  -2  19   1        1.80        3.01      1.77 o 
  -1  19   1      105.42       89.65      8.39 o 
   0  19   1      591.57      618.03     17.46 o 
   1  19   1       70.09       86.92      7.68 o 
   2  19   1      228.00      263.19     30.37 o 
   3  19   1      161.88      148.21      7.55 o 
   4  19   1      435.76      406.24     24.27 o 
   5  19   1      109.48      103.77     13.55 o 
   6  19   1       21.09       20.46      3.60 o 
  -5  20   1       53.84       48.63      5.71 o 
  -4  20   1      120.07       90.10     10.24 o 
  -3  20   1       15.98       18.03      2.74 o 
  -2  20   1      648.37      612.53     22.50 o 
  -1  20   1      100.55      102.69      6.60 o 
   0  20   1      123.92      130.57      7.40 o 
   1  20   1      739.71      843.38     73.23 o 
   2  20   1      148.26      132.90     10.35 o 
   3  20   1       30.42       20.92      3.36 o 
   4  20   1        9.69       13.26      3.27 o 
   5  20   1       40.59       39.18      3.99 o 
   6  20   1       47.41       50.55      4.10 o 
  -5  21   1       76.84       72.48      5.38 o 
  -4  21   1       24.78       26.14      4.37 o 
  -3  21   1      243.70      222.35      9.48 o 
  -2  21   1      126.49      118.73      9.62 o 
  -1  21   1      288.91      277.18     11.51 o 
   0  21   1      858.50      846.57     22.82 o 
   1  21   1      132.81      129.51      9.75 o 
   2  21   1      133.61      145.35      8.85 o 
   3  21   1       15.09       13.83      2.72 o 
   4  21   1        5.26        2.98      2.22 o 
   5  21   1        6.05        6.28      1.74 o 
  -5  22   1       62.32       59.68      4.58 o 
  -4  22   1        0.26       -0.94      1.60 o 
  -3  22   1      128.80      105.73      6.50 o 
  -2  22   1      114.91       99.77      6.08 o 
  -1  22   1      734.81      707.94     43.53 o 
   0  22   1       13.08       12.90      2.43 o 
   1  22   1       88.14       83.69      7.70 o 
   2  22   1     2484.62     2433.82     48.42 o 
   3  22   1      438.96      393.24     15.10 o 
   4  22   1       78.59       74.19      6.04 o 
   5  22   1      110.71      119.24      6.47 o 
  -5  23   1       64.11       63.87      5.86 o 
  -4  23   1      471.72      461.08     15.85 o 
  -3  23   1        1.26        2.39      1.57 o 
  -2  23   1      976.71      956.01     21.92 o 
  -1  23   1       11.52        7.31      1.22 o 
   0  23   1      506.13      496.78     20.18 o 
   1  23   1       87.16       93.25      5.17 o 
   2  23   1      764.44      734.69     21.55 o 
   3  23   1     1282.52     1259.45     37.55 o 
   4  23   1       81.61       94.56      8.26 o 
   5  23   1      254.92      260.46      9.37 o 
  -5  24   1       72.35       85.21      6.43 o 
  -4  24   1       22.17       25.96      3.45 o 
  -3  24   1      592.47      550.48     18.14 o 
  -2  24   1     1829.96     1703.64     29.09 o 
  -1  24   1      234.41      214.83      6.74 o 
   0  24   1       78.66       75.92      3.86 o 
   1  24   1      125.05      112.38      6.54 o 
   2  24   1       63.33       59.74      5.51 o 
   3  24   1      165.84      153.50     10.93 o 
   4  24   1       95.82       99.30      8.22 o 
   5  24   1       86.18       73.18      8.41 o 
  -5  25   1      129.26      115.17      7.01 o 
  -4  25   1       38.71       36.84      3.98 o 
  -3  25   1      200.24      205.81     10.26 o 
  -2  25   1       41.57       47.08      4.35 o 
  -1  25   1        8.15        5.06      1.19 o 
   0  25   1      279.12      255.89      8.19 o 
   1  25   1       18.16       15.92      2.60 o 
   2  25   1       17.73       14.53      4.01 o 
   3  25   1       61.11       58.99      6.59 o 
   4  25   1       63.77       61.64     10.88 o 
   5  25   1       18.85       17.50      2.47 o 
  -5  26   1       41.05       40.12      3.66 o 
  -4  26   1       29.96       31.79      4.54 o 
  -3  26   1        0.69        3.02      1.58 o 
  -2  26   1        1.08        1.87      1.06 o 
  -1  26   1       81.64       77.76      4.84 o 
   0  26   1       18.99        7.31      2.14 o 
   1  26   1      108.88       99.22      7.03 o 
   2  26   1        2.72        3.86      2.00 o 
   3  26   1       14.21       12.49      3.04 o 
   4  26   1        9.94        8.87      2.46 o 
   5  26   1       19.47       21.01      2.59 o 
  -4  27   1       26.16       26.95      3.91 o 
  -3  27   1       83.01       80.01      5.92 o 
  -2  27   1      161.28      152.52      6.68 o 
  -1  27   1      103.87       91.03      5.43 o 
   0  27   1       78.89       55.96      3.94 o 
   1  27   1       70.40       51.92      5.29 o 
   2  27   1       76.17       64.78      5.68 o 
   3  27   1        6.61        6.22      1.81 o 
   4  27   1        0.91        1.34      1.12 o 
  -4  28   1        4.45        2.30      0.99 o 
  -3  28   1       73.97       66.48      4.46 o 
  -2  28   1       19.30       26.72      2.73 o 
  -1  28   1        1.41        2.25      1.12 o 
   0  28   1      324.34      278.49     10.27 o 
   1  28   1       22.63       20.10      2.16 o 
   2  28   1       27.48       26.89      3.54 o 
   3  28   1        9.37        8.20      2.03 o 
   4  28   1       85.23       91.92      5.23 o 
  -4  29   1       38.43       42.64      7.85 o 
  -3  29   1        2.08        2.18      1.43 o 
  -2  29   1        4.13        4.84      1.31 o 
  -1  29   1       21.37       22.46      2.70 o 
   0  29   1       57.78       64.31      4.84 o 
   1  29   1       41.73       31.15      2.74 o 
   2  29   1       67.31       57.56      4.28 o 
   3  29   1        2.66        3.74      1.81 o 
   4  29   1        0.21        0.91      0.97 o 
  -4  30   1        9.97       18.16      3.61 o 
  -3  30   1       26.41       28.77      3.87 o 
  -2  30   1       67.30       73.39      4.62 o 
  -1  30   1       87.72       90.13      5.34 o 
   0  30   1       45.19       42.49      4.43 o 
   1  30   1      123.54      116.14      5.48 o 
   2  30   1      193.68      196.87      7.84 o 
   3  30   1       25.92       30.11      3.05 o 
   4  30   1        0.08       -1.00      1.00 o 
  -3  31   1      107.65      104.91      7.42 o 
  -2  31   1       37.27       42.48      3.79 o 
  -1  31   1       66.83       63.91      5.19 o 
   0  31   1      346.42      344.24     12.34 o 
   1  31   1       16.16       12.23      2.69 o 
   2  31   1        4.60        4.10      1.23 o 
   3  31   1       54.65       49.00      5.09 o 
  -3  32   1       70.46       71.58      4.77 o 
  -2  32   1      289.67      299.57      9.88 o 
  -1  32   1      109.33      115.89      7.96 o 
   0  32   1       10.46       10.86      2.70 o 
   1  32   1       98.17      103.92      5.34 o 
   2  32   1      123.01      136.39      5.68 o 
   3  32   1       25.84       20.52      2.14 o 
  -2  33   1       97.44      106.13      7.01 o 
  -1  33   1        2.14        0.93      1.28 o 
   0  33   1      155.12      169.51      9.51 o 
   1  33   1        0.12        1.30      1.26 o 
   2  33   1       17.50       17.76      2.37 o 
  -2  34   1       62.88       80.98      7.13 o 
  -1  34   1        8.01        7.87      1.83 o 
   0  34   1       10.02       12.34      3.71 o 
   1  34   1       21.65       24.78      3.02 o 
   2  34   1      243.37      268.61      9.56 o 
  -1  35   1        3.65        4.70      1.90 o 
   0  35   1       51.45       56.26      4.42 o 
   1  35   1        0.60       -0.16      1.30 o 
  -7   0   2      107.72      129.59     11.21 o 
  -6   0   2       54.07       50.98      5.19 o 
  -5   0   2      349.66      329.85     19.72 o 
  -4   0   2       26.02       20.07      5.47 o 
  -3   0   2       17.58       23.00      4.68 o 
  -2   0   2     1769.74     2052.06    213.30 o 
  -1   0   2     2356.15     2750.19     80.92 o 
   0   0   2     1853.69     2033.39     44.60 o 
   1   0   2     8495.23     7738.74    536.58 o 
   2   0   2      136.67      199.10     25.65 o 
   3   0   2     2948.91     3254.38     96.52 o 
   4   0   2      922.32      848.50     54.36 o 
   5   0   2      152.37      157.53     10.95 o 
   6   0   2      188.41      193.88     17.96 o 
   7   0   2      385.71      390.29     19.99 o 
  -7   1   2      333.14      283.35     12.22 o 
  -6   1   2      313.24      314.77     10.78 o 
  -5   1   2       66.32       64.18      5.10 o 
  -4   1   2      267.69      227.60     20.00 o 
  -3   1   2      654.86      680.72     21.35 o 
  -2   1   2     3410.76     3720.21     88.11 o 
  -1   1   2      641.33      733.74     38.74 o 
   0   1   2    20513.93    20388.23    668.02 o 
   1   1   2    11224.49    11012.33    160.30 o 
   2   1   2        4.37       13.41      1.48 o 
   3   1   2      707.52      709.56    136.25 o 
   4   1   2      225.90      190.66     11.12 o 
   5   1   2      434.23      433.46     13.53 o 
   6   1   2        6.49        6.28      2.52 o 
   7   1   2       38.82       39.23      4.09 o 
  -7   2   2       13.65       11.16      2.87 o 
  -6   2   2       49.58       43.84      3.73 o 
  -5   2   2      117.24      113.18      6.76 o 
  -4   2   2       29.38       22.40      3.86 o 
  -3   2   2      475.72      426.51     48.06 o 
  -2   2   2      629.98      637.27     18.02 o 
  -1   2   2     2219.49     2479.84     59.81 o 
   0   2   2    25443.17    24530.99    348.58 o 
   1   2   2     2153.12     2124.81     49.28 o 
   2   2   2      298.41      343.83     11.44 o 
   3   2   2     1321.73     1345.72     27.24 o 
   4   2   2      107.03       99.55     10.35 o 
   5   2   2        6.15        5.25      2.10 o 
   6   2   2       42.12       39.44      5.79 o 
   7   2   2        4.80        3.12      1.36 o 
  -7   3   2        1.73        1.04      0.98 o 
  -6   3   2      343.25      363.21     12.38 o 
  -5   3   2       94.44       87.25      5.27 o 
  -4   3   2       32.17       22.62      3.84 o 
  -3   3   2      693.29      653.23     44.25 o 
  -2   3   2     4058.19     3617.16     74.30 o 
  -1   3   2     1095.41     1146.05     20.63 o 
   0   3   2      893.25      938.55     33.78 o 
   1   3   2     1430.94     1500.67     42.84 o 
   2   3   2      162.51      190.93      5.28 o 
   3   3   2        1.44        7.47      1.73 o 
   4   3   2       28.69       28.65      5.37 o 
   5   3   2      215.45      220.55      8.68 o 
   6   3   2      472.56      515.70     22.69 o 
   7   3   2        2.79        2.50      3.44 o 
  -7   4   2       37.18       33.14      4.08 o 
  -6   4   2      263.09      258.24     10.17 o 
  -5   4   2      198.49      195.85      7.78 o 
  -4   4   2      201.68      188.18     11.54 o 
  -3   4   2      244.96      292.27     27.66 o 
  -2   4   2     1716.12     1788.50     32.32 o 
  -1   4   2     1264.36     1288.34     47.80 o 
   0   4   2     1412.77     1556.74     27.63 o 
   1   4   2      254.81      277.81      9.36 o 
   2   4   2       26.68       29.42      1.94 o 
   3   4   2      127.54      139.40      6.83 o 
   4   4   2       67.71       70.98      6.78 o 
   5   4   2        2.45        0.85      0.86 o 
   6   4   2      423.65      442.75     15.51 o 
   7   4   2       27.76       31.66      3.47 o 
  -7   5   2       11.23       11.10      4.12 o 
  -6   5   2      211.01      211.01     10.61 o 
  -5   5   2       94.01      100.90      7.36 o 
  -4   5   2       86.16       78.27      8.18 o 
  -3   5   2      437.49      443.04     16.49 o 
  -2   5   2      254.72      287.22     10.99 o 
  -1   5   2     2047.55     2231.69     26.66 o 
   0   5   2      794.80      868.15     21.29 o 
   1   5   2     1506.29     1521.39     29.13 o 
   2   5   2        0.98        1.65      0.78 o 
   3   5   2      161.86      154.44      8.88 o 
   4   5   2      437.07      413.84     26.68 o 
   5   5   2      134.60      132.80      5.83 o 
   6   5   2      182.44      187.51      8.18 o 
   7   5   2       32.09       34.54      4.37 o 
  -7   6   2       17.99       16.61      3.27 o 
  -6   6   2       79.90       93.62      5.85 o 
  -5   6   2      335.63      244.00     17.34 o 
  -4   6   2     1671.89     1609.58     88.03 o 
  -3   6   2      495.36      457.11     27.68 o 
  -2   6   2        0.22        0.92      0.93 o 
  -1   6   2     1251.36     1504.51     29.37 o 
   0   6   2      219.98      216.45      5.31 o 
   1   6   2      356.91      380.64      7.96 o 
   2   6   2      230.30      276.07     11.01 o 
   3   6   2       46.06       64.47      6.10 o 
   4   6   2      102.31       97.87      8.18 o 
   5   6   2       47.52       48.79      3.87 o 
   6   6   2        6.59        5.96      1.61 o 
   7   6   2       11.59       10.55      2.85 o 
  -7   7   2       36.67       46.03     16.50 o 
  -6   7   2       22.46       14.45      2.26 o 
  -5   7   2        5.84        3.67      1.19 o 
  -4   7   2        2.33        0.98      2.02 o 
  -3   7   2        8.87        5.85      2.34 o 
  -2   7   2      854.54      981.15     60.78 o 
  -1   7   2       43.10       48.02      1.98 o 
   0   7   2       37.82       45.33      1.87 o 
   1   7   2     1083.34     1087.96     18.48 o 
   2   7   2      721.74      763.46     17.47 o 
   3   7   2       58.76       68.22      5.02 o 
   4   7   2      325.41      328.22     25.85 o 
   5   7   2      565.19      551.35     15.97 o 
   6   7   2      333.26      306.90     10.52 o 
   7   7   2       36.10       29.66      4.39 o 
  -7   8   2       78.52       57.21     25.08 o 
  -6   8   2        1.14        2.24      1.32 o 
  -5   8   2     1583.27     1405.52     38.70 o 
  -4   8   2     1666.79     1552.20     43.77 o 
  -3   8   2      116.51      119.85      9.00 o 
  -2   8   2       45.94       42.53      3.43 o 
  -1   8   2      204.54      230.74      6.37 o 
   0   8   2      484.22      456.28     27.35 o 
   1   8   2       11.57       10.56      1.42 o 
   2   8   2     3182.88     3316.22    138.11 o 
   3   8   2     1303.85     1255.46     27.90 o 
   4   8   2       29.31       29.46      4.56 o 
   5   8   2        7.22        7.32      4.14 o 
   6   8   2       33.76       31.70      3.19 o 
  -7   9   2      502.33      545.13     24.19 o 
  -6   9   2      283.61      284.64     15.52 o 
  -5   9   2        0.72        3.37      1.73 o 
  -4   9   2       30.09       29.87      3.77 o 
  -3   9   2      233.46      194.00      9.49 o 
  -2   9   2      485.47      395.83     14.07 o 
  -1   9   2      920.77     1059.56     18.03 o 
   0   9   2      402.32      405.80      8.62 o 
   1   9   2     1105.09     1070.41     22.23 o 
   2   9   2      159.37      156.72      6.06 o 
   3   9   2      380.19      380.98     13.26 o 
   4   9   2      212.53      183.29      9.34 o 
   5   9   2      665.69      680.63     93.16 o 
   6   9   2      381.76      422.91     17.44 o 
  -7  10   2      124.58      144.68     10.67 o 
  -6  10   2       16.22       15.32      3.42 o 
  -5  10   2      515.66      501.63     20.49 o 
  -4  10   2     1065.81      987.03     31.85 o 
  -3  10   2      469.84      469.14     14.68 o 
  -2  10   2     2573.69     2831.35    119.00 o 
  -1  10   2      433.08      470.39     12.76 o 
   0  10   2     1260.32     1213.19     19.33 o 
   1  10   2        7.82       14.27      1.74 o 
   2  10   2      172.73      150.52      6.05 o 
   3  10   2     2030.64     2079.80    121.00 o 
   4  10   2       40.02       37.06      3.57 o 
   5  10   2        0.88        0.76      1.49 o 
   6  10   2       27.03       33.71      3.21 o 
  -7  11   2       51.14       67.59      6.87 o 
  -6  11   2      185.60      176.05     15.23 o 
  -5  11   2       49.62       41.53      3.65 o 
  -4  11   2        2.06        2.23      1.63 o 
  -3  11   2       23.10       21.43      2.53 o 
  -2  11   2     3744.57     4282.57     60.56 o 
  -1  11   2      352.70      393.10      8.85 o 
   0  11   2     1497.40     1642.68     51.61 o 
   1  11   2      536.43      508.93     11.88 o 
   2  11   2        1.20        3.40      1.21 o 
   3  11   2      367.54      345.06     23.17 o 
   4  11   2      359.26      357.52     11.99 o 
   5  11   2      691.43      640.61     24.99 o 
   6  11   2      140.64      130.21      9.59 o 
  -6  12   2        2.82        3.03      2.04 o 
  -5  12   2      821.29      797.38     23.05 o 
  -4  12   2      165.27      164.14      5.59 o 
  -3  12   2      335.80      320.07     10.42 o 
  -2  12   2      818.49      937.15     36.32 o 
  -1  12   2     1219.91     1379.57     51.72 o 
   0  12   2       61.30       98.24      4.04 o 
   1  12   2      102.56      100.93      4.83 o 
   2  12   2       58.03       63.70      4.11 o 
   3  12   2      806.04      797.75     26.21 o 
   4  12   2        0.33        3.65      1.12 o 
   5  12   2       64.70       55.58      6.75 o 
   6  12   2       38.68       35.14      3.70 o 
  -6  13   2       31.75       41.86      5.27 o 
  -5  13   2       10.52       12.38      2.42 o 
  -4  13   2       55.86       50.49      3.32 o 
  -3  13   2       94.41       96.78      9.23 o 
  -2  13   2      351.15      376.40     14.39 o 
  -1  13   2     1161.86     1294.69     28.11 o 
   0  13   2      306.51      379.40     14.37 o 
   1  13   2       46.46       44.50      3.27 o 
   2  13   2      313.85      313.62     12.40 o 
   3  13   2      124.91      132.04     15.30 o 
   4  13   2      106.83      103.42      5.61 o 
   5  13   2       11.28       18.65      4.05 o 
   6  13   2       95.95       99.42      6.05 o 
  -6  14   2       39.45       48.20      5.40 o 
  -5  14   2      166.19      163.28      8.03 o 
  -4  14   2      100.16       90.15      4.44 o 
  -3  14   2        2.15        0.30      1.81 o 
  -2  14   2      236.84      222.21      9.19 o 
  -1  14   2     1014.40     1040.32     19.56 o 
   0  14   2      298.28      275.89      8.67 o 
   1  14   2      262.41      302.91     12.46 o 
   2  14   2      154.30      202.14      9.33 o 
   3  14   2      120.66      126.18     14.32 o 
   4  14   2      490.70      439.07     12.34 o 
   5  14   2        6.58       14.74      6.65 o 
   6  14   2        0.24        0.52      1.24 o 
  -6  15   2       58.86       61.50      5.86 o 
  -5  15   2       49.66       47.69      3.70 o 
  -4  15   2      113.51      113.50      5.51 o 
  -3  15   2      232.61      208.36     12.80 o 
  -2  15   2        4.90        5.39      2.51 o 
  -1  15   2        6.44       10.17      1.54 o 
   0  15   2      698.30      787.30     15.57 o 
   1  15   2     1144.46     1297.80     32.72 o 
   2  15   2      206.38      220.03     10.18 o 
   3  15   2       59.52       60.89      6.66 o 
   4  15   2        0.13        1.50      1.26 o 
   5  15   2       22.30       21.10      4.11 o 
   6  15   2       37.17       41.99      4.60 o 
  -6  16   2       21.12       23.82      3.47 o 
  -5  16   2        1.63        3.07      1.13 o 
  -4  16   2        6.27        3.97      1.10 o 
  -3  16   2      350.48      371.16     29.54 o 
  -2  16   2      493.95      517.11     19.88 o 
  -1  16   2      443.70      429.84     12.61 o 
   0  16   2      691.28      744.04     29.65 o 
   1  16   2      725.24      816.51     26.13 o 
   2  16   2      206.41      218.22     10.13 o 
   3  16   2       97.70       86.18      6.47 o 
   4  16   2       13.54       13.42      2.42 o 
   5  16   2        5.72        5.77      2.49 o 
   6  16   2        0.42        5.04      1.69 o 
  -6  17   2      263.51      286.14     10.07 o 
  -5  17   2      151.07      152.54      7.34 o 
  -4  17   2       63.49       55.15      4.61 o 
  -3  17   2     3102.28     2754.05     54.08 o 
  -2  17   2      781.07      696.97     25.80 o 
  -1  17   2      131.32      120.89      6.01 o 
   0  17   2        2.74        0.96      1.10 o 
   1  17   2       50.75       55.10      5.98 o 
   2  17   2       85.42       75.41      9.92 o 
   3  17   2       13.82       17.00      2.02 o 
   4  17   2       44.78       44.16      4.84 o 
   5  17   2       96.40       94.26      8.27 o 
   6  17   2       64.14       57.81      4.96 o 
  -6  18   2        0.66        1.62      1.42 o 
  -5  18   2       64.31       53.88      4.96 o 
  -4  18   2      527.38      479.04     14.60 o 
  -3  18   2      781.34      754.17     20.92 o 
  -2  18   2      154.18      156.22     10.43 o 
  -1  18   2      882.29      887.50     33.44 o 
   0  18   2      577.31      618.12     23.46 o 
   1  18   2      543.81      558.60     21.39 o 
   2  18   2      328.74      313.69     15.98 o 
   3  18   2      103.83       99.55      5.50 o 
   4  18   2      971.90      843.69     36.93 o 
   5  18   2        7.03        4.55      3.07 o 
   6  18   2      200.23      188.08      8.73 o 
  -6  19   2       99.88      111.27      6.72 o 
  -5  19   2       72.79       75.55      5.68 o 
  -4  19   2        4.57        5.35      1.54 o 
  -3  19   2       26.87       24.92      2.51 o 
  -2  19   2      477.21      452.52     29.38 o 
  -1  19   2      121.22      130.46      6.50 o 
   0  19   2     1103.89     1151.30     33.54 o 
   1  19   2     1571.01     1632.73     44.10 o 
   2  19   2     1379.22     1485.73     54.87 o 
   3  19   2       36.63       39.11      3.42 o 
   4  19   2       31.09       33.78      4.25 o 
   5  19   2        2.90        2.72      1.71 o 
   6  19   2       15.70       18.07      2.38 o 
  -6  20   2       27.45       20.69      4.04 o 
  -5  20   2      148.64      128.62      7.30 o 
  -4  20   2       12.55       14.80      2.54 o 
  -3  20   2        1.99       -0.62      0.97 o 
  -2  20   2      400.98      367.62     12.07 o 
  -1  20   2      453.64      465.49     16.00 o 
   0  20   2      991.13      911.76     66.95 o 
   1  20   2       17.53       18.92      4.83 o 
   2  20   2      557.58      571.53     18.75 o 
   3  20   2     1248.81     1229.44     25.49 o 
   4  20   2       56.97       56.27      5.38 o 
   5  20   2       67.41       62.20      7.44 o 
  -5  21   2       63.91       56.81      4.69 o 
  -4  21   2       29.75       20.44      3.18 o 
  -3  21   2      268.39      249.56     10.13 o 
  -2  21   2      141.44      127.85      5.59 o 
  -1  21   2      143.04      127.61      9.55 o 
   0  21   2      122.13      119.69     12.44 o 
   1  21   2        8.38        7.41      2.31 o 
   2  21   2      266.39      256.51     25.15 o 
   3  21   2      858.46      818.40     26.21 o 
   4  21   2       77.29       67.52      6.90 o 
   5  21   2        5.53        4.64      1.94 o 
  -5  22   2       34.12       37.28      3.63 o 
  -4  22   2       21.95       16.27      2.98 o 
  -3  22   2      125.58      121.78      8.12 o 
  -2  22   2      394.68      356.54     11.04 o 
  -1  22   2        2.78        3.46      1.22 o 
   0  22   2       53.06       44.00      5.64 o 
   1  22   2      320.16      301.71     10.98 o 
   2  22   2      563.16      550.62     22.81 o 
   3  22   2      272.79      268.30     12.02 o 
   4  22   2       56.18       58.12      6.16 o 
   5  22   2        0.31        0.82      1.16 o 
  -5  23   2       28.59       35.63      4.13 o 
  -4  23   2       13.26       13.65      2.70 o 
  -3  23   2       35.42       35.80      4.36 o 
  -2  23   2      487.72      440.23     14.87 o 
  -1  23   2       99.29       99.68      6.06 o 
   0  23   2      122.56      105.70      5.55 o 
   1  23   2       23.14       17.89      2.34 o 
   2  23   2      278.14      266.42     15.09 o 
   3  23   2       99.80       98.04      9.64 o 
   4  23   2        1.24        1.20      5.13 o 
   5  23   2       12.55       12.19      1.84 o 
  -5  24   2      142.18      178.29      8.86 o 
  -4  24   2       82.24       87.73      6.33 o 
  -3  24   2      462.80      442.31     16.01 o 
  -2  24   2        5.92        8.56      1.93 o 
  -1  24   2      913.19      963.46     44.58 o 
   0  24   2        8.40        2.27      1.44 o 
   1  24   2      194.10      168.56      8.16 o 
   2  24   2       28.67       26.46      4.78 o 
   3  24   2       54.04       62.56      6.67 o 
   4  24   2        0.16       -1.46      1.52 o 
   5  24   2        1.29        0.68      1.37 o 
  -5  25   2       37.74       42.86      3.10 o 
  -4  25   2        1.84        5.03      1.85 o 
  -3  25   2       69.18       70.80      5.88 o 
  -2  25   2      103.17      116.80      6.71 o 
  -1  25   2     1243.41     1102.98     27.92 o 
   0  25   2      598.55      543.13     12.86 o 
   1  25   2        0.56        0.70      1.88 o 
   2  25   2        9.67       11.96      3.53 o 
   3  25   2        4.06        3.04      1.67 o 
   4  25   2       30.41       25.92      2.62 o 
   5  25   2      171.60      182.28     10.84 o 
  -4  26   2      191.52      184.75     10.32 o 
  -3  26   2       23.31       18.97      2.98 o 
  -2  26   2       26.24       30.94      3.94 o 
  -1  26   2     1011.38      900.54     24.43 o 
   0  26   2       22.38       19.70      2.41 o 
   1  26   2       13.37        7.38      3.41 o 
   2  26   2      420.62      405.47     28.77 o 
   3  26   2       36.17       40.19      4.14 o 
   4  26   2      240.45      259.68      9.53 o 
  -4  27   2       21.76       16.06      2.22 o 
  -3  27   2      114.97      108.11      6.60 o 
  -2  27   2       55.62       68.61      5.97 o 
  -1  27   2        5.02       -0.06      1.64 o 
   0  27   2        7.65        7.43      2.45 o 
   1  27   2      117.06      108.69      6.54 o 
   2  27   2      767.51      746.16     21.38 o 
   3  27   2        4.80        4.02      1.40 o 
   4  27   2       16.17       14.54      2.06 o 
  -4  28   2      485.01      534.58     23.33 o 
  -3  28   2        4.58        5.12      1.61 o 
  -2  28   2        7.00        7.53      2.14 o 
  -1  28   2      294.06      300.24     18.42 o 
   0  28   2       68.75       64.52      4.43 o 
   1  28   2       76.04       70.62      4.84 o 
   2  28   2      247.77      246.86     11.62 o 
   3  28   2       77.89       89.50      5.73 o 
   4  28   2      207.20      223.34      6.46 o 
  -4  29   2        9.86       12.39      3.17 o 
  -3  29   2      276.15      308.98     13.32 o 
  -2  29   2       59.47       72.14      5.38 o 
  -1  29   2       99.40       91.52      8.03 o 
   0  29   2        4.02       10.11      3.26 o 
   1  29   2      260.45      249.71      9.38 o 
   2  29   2      213.17      198.31      8.02 o 
   3  29   2       28.78       26.26      3.47 o 
   4  29   2       56.85       61.47      7.33 o 
  -3  30   2        0.82       -0.71      0.93 o 
  -2  30   2        0.19        1.23      2.19 o 
  -1  30   2       53.54       51.58      4.66 o 
   0  30   2        1.96        2.79      3.35 o 
   1  30   2        4.27        2.34      0.94 o 
   2  30   2       26.66       27.92      3.50 o 
   3  30   2       28.49       27.20      3.78 o 
  -3  31   2       20.66       28.93      4.18 o 
  -2  31   2       19.43       19.30      3.14 o 
  -1  31   2       40.21       34.59      4.42 o 
   0  31   2        1.49        1.39      1.29 o 
   1  31   2        0.09        0.31      1.03 o 
   2  31   2        1.20       -0.33      1.35 o 
   3  31   2        0.26        0.39      1.01 o 
  -2  32   2        0.00       -0.79      1.09 o 
  -1  32   2        0.04        2.24      1.46 o 
   0  32   2       68.95       70.84      6.11 o 
   1  32   2       36.09       43.41      3.67 o 
   2  32   2        7.33        7.48      1.35 o 
   3  32   2       11.03       15.96      3.91 o 
  -2  33   2        3.53        2.61      1.55 o 
  -1  33   2        1.82        4.01      1.46 o 
   0  33   2       10.99        7.42      1.88 o 
   1  33   2      109.10      126.45      4.93 o 
   2  33   2       56.79       65.68      4.67 o 
  -1  34   2      132.81      121.02     13.83 o 
   0  34   2       60.32       71.75      5.19 o 
   1  34   2        0.81        1.99      0.74 o 
  -1  35   2        0.11       -0.60      1.36 o 
   0  35   2        0.81       -1.14      1.66 o 
  -7   1   3        2.57        7.12      2.81 o 
  -6   1   3       28.28       25.53      3.07 o 
  -5   1   3      136.59      128.10      7.35 o 
  -4   1   3      801.74      824.28     85.23 o 
  -3   1   3        2.62        4.27      1.50 o 
  -2   1   3     1139.81     1210.28     47.65 o 
  -1   1   3     1437.15     1648.22     34.10 o 
   0   1   3       16.43       24.47      1.25 o 
   1   1   3     1461.49     1512.26     41.21 o 
   2   1   3       43.70       55.90      5.00 o 
   3   1   3        0.25        0.50      0.98 o 
   4   1   3       39.43       30.24      4.47 o 
   5   1   3      305.42      302.59     16.81 o 
   6   1   3      141.24      147.92     15.70 o 
  -7   2   3      369.59      413.69     13.63 o 
  -6   2   3      344.06      348.31     11.70 o 
  -5   2   3       21.58       24.17      2.80 o 
  -4   2   3        1.81        1.87      1.78 o 
  -3   2   3     1621.53     1659.69    110.96 o 
  -2   2   3      131.95      121.13      5.98 o 
  -1   2   3     1527.80     1567.69     35.07 o 
   0   2   3      492.96      487.47      9.45 o 
   1   2   3     4360.44     4201.78     67.64 o 
   2   2   3     2819.86     3166.27     53.55 o 
   3   2   3      231.55      223.78     11.55 o 
   4   2   3      225.23      216.45     10.43 o 
   5   2   3      368.07      359.27     18.30 o 
   6   2   3       91.47       82.14      5.98 o 
  -7   3   3      202.51      195.52     12.61 o 
  -6   3   3        1.23        3.09      2.06 o 
  -5   3   3      284.89      290.97     13.21 o 
  -4   3   3       67.97       52.03      4.96 o 
  -3   3   3      279.88      333.06     11.98 o 
  -2   3   3       17.05       18.33      2.36 o 
  -1   3   3        3.71       10.12      1.51 o 
   0   3   3        1.25        6.02      1.29 o 
   1   3   3      325.56      393.25     11.99 o 
   2   3   3       29.22       24.70      2.68 o 
   3   3   3      155.27      122.37      8.48 o 
   4   3   3      337.51      320.12     19.41 o 
   5   3   3      397.35      390.77     19.10 o 
   6   3   3       97.85      108.51      6.78 o 
  -7   4   3      213.53      239.11     12.19 o 
  -6   4   3      160.70      147.53      9.22 o 
  -5   4   3       21.69       21.55      2.96 o 
  -4   4   3      541.47      444.60     24.23 o 
  -3   4   3      599.61      574.56     18.26 o 
  -2   4   3     1141.61     1014.24     35.67 o 
  -1   4   3       79.83       94.08      4.75 o 
   0   4   3     1437.51     1479.26     36.32 o 
   1   4   3     1477.26     1385.40     22.95 o 
   2   4   3       12.74        5.30      1.19 o 
   3   4   3      282.80      318.81     14.83 o 
   4   4   3     1312.89     1262.06     26.91 o 
   5   4   3      352.30      349.83     19.00 o 
   6   4   3      320.76      355.34     12.78 o 
  -7   5   3       34.39       32.41      4.72 o 
  -6   5   3       37.92       40.96      4.29 o 
  -5   5   3        1.90        5.41      1.80 o 
  -4   5   3     1203.03     1031.27     33.17 o 
  -3   5   3        4.17        2.18      1.30 o 
  -2   5   3      843.46      879.73     25.12 o 
  -1   5   3     4084.06     5018.53    116.50 o 
   0   5   3       15.74       22.79      1.57 o 
   1   5   3      183.17      180.88      7.48 o 
   2   5   3      670.55      660.48     19.52 o 
   3   5   3       18.36        9.37      2.41 o 
   4   5   3      317.16      300.43      8.89 o 
   5   5   3      109.15      103.58      7.42 o 
   6   5   3      309.75      327.63     12.08 o 
  -6   6   3       12.61       12.41      2.51 o 
  -5   6   3      555.90      526.97     22.13 o 
  -4   6   3       99.58       84.05      6.57 o 
  -3   6   3      633.16      622.09     20.21 o 
  -2   6   3      694.37      644.01     27.36 o 
  -1   6   3      224.71      244.29     12.66 o 
   0   6   3     1412.25     1302.10     32.56 o 
   1   6   3       66.29       51.04      3.83 o 
   2   6   3     2005.31     2154.28     43.45 o 
   3   6   3      305.31      291.30     13.63 o 
   4   6   3        8.28        9.81      1.67 o 
   5   6   3       62.88       68.01      5.12 o 
   6   6   3        0.32        1.19      1.06 o 
  -6   7   3       27.23       36.38      4.04 o 
  -5   7   3      414.20      415.06     16.02 o 
  -4   7   3     1828.76     1711.70     96.64 o 
  -3   7   3       74.13       56.21      7.59 o 
  -2   7   3       97.78      110.23      5.95 o 
  -1   7   3     1003.97     1132.51     34.29 o 
   0   7   3       38.79       36.06      3.78 o 
   1   7   3      151.23      176.45      6.50 o 
   2   7   3       13.04       11.99      2.24 o 
   3   7   3     1068.33     1157.22     62.90 o 
   4   7   3      991.60      972.61     19.81 o 
   5   7   3       82.48       84.40      5.59 o 
   6   7   3       25.63       29.98      2.92 o 
  -6   8   3      313.78      295.87     19.13 o 
  -5   8   3      123.09      112.42      6.71 o 
  -4   8   3      293.46      278.16      7.97 o 
  -3   8   3      162.35      187.21      8.99 o 
  -2   8   3      191.47      209.04     12.66 o 
  -1   8   3       57.78       61.27      4.37 o 
   0   8   3       74.53       78.83      6.14 o 
   1   8   3      171.26      184.95      5.87 o 
   2   8   3       58.00       70.22      6.86 o 
   3   8   3      446.16      473.75     47.57 o 
   4   8   3      154.06      170.64      7.32 o 
   5   8   3        6.75        3.05      1.42 o 
   6   8   3       29.76       30.90      2.88 o 
  -6   9   3        3.48        3.28      1.75 o 
  -5   9   3        2.35        2.96      1.75 o 
  -4   9   3       67.12       65.41      3.72 o 
  -3   9   3      224.76      221.85     10.67 o 
  -2   9   3       13.95        7.15      1.60 o 
  -1   9   3      323.36      389.50     16.14 o 
   0   9   3       73.07       81.36      5.36 o 
   1   9   3        1.89        4.00      1.13 o 
   2   9   3       84.23       90.01      5.83 o 
   3   9   3       87.00       98.61      7.97 o 
   4   9   3      135.85      132.53      7.13 o 
   5   9   3       35.68       30.91      4.90 o 
   6   9   3        8.16        8.46      1.84 o 
  -6  10   3      309.51      287.56     11.53 o 
  -5  10   3        2.42        0.54      1.27 o 
  -4  10   3        7.30        2.09      0.96 o 
  -3  10   3      232.47      241.70     16.00 o 
  -2  10   3       56.97       44.11      5.76 o 
  -1  10   3      563.31      719.63     23.61 o 
   0  10   3       47.48       49.36      2.93 o 
   1  10   3        0.31        1.60      0.88 o 
   2  10   3       51.08       46.19      5.99 o 
   3  10   3      174.85      182.09     11.27 o 
   4  10   3       50.24       42.48      4.02 o 
   5  10   3       25.69       27.64      6.60 o 
   6  10   3        0.34       -0.80      1.00 o 
  -6  11   3       32.89       35.55      3.80 o 
  -5  11   3       55.81       55.63      5.40 o 
  -4  11   3        5.08        5.52      1.55 o 
  -3  11   3      541.56      574.90     17.99 o 
  -2  11   3       40.01       23.80      3.03 o 
  -1  11   3       13.59       10.30      1.75 o 
   0  11   3      799.60      848.95     17.26 o 
   1  11   3       21.29       19.44      2.06 o 
   2  11   3       65.09       63.74      5.60 o 
   3  11   3      225.72      211.00     16.37 o 
   4  11   3       27.83       26.98      3.23 o 
   5  11   3        0.13        1.94      1.82 o 
   6  11   3       41.73       36.58      3.74 o 
  -6  12   3      107.57       93.47      6.11 o 
  -5  12   3      117.84      111.68      6.61 o 
  -4  12   3      125.59      128.91      6.51 o 
  -3  12   3      193.38      175.06      9.20 o 
  -2  12   3       83.22       76.06      5.50 o 
  -1  12   3      524.71      615.53     23.51 o 
   0  12   3      750.57      770.17     19.33 o 
   1  12   3     1556.25     1567.51     24.79 o 
   2  12   3      126.49      112.79      6.82 o 
   3  12   3        0.01        1.62      1.63 o 
   4  12   3       82.81       91.45      6.96 o 
   5  12   3      205.12      211.94     21.36 o 
   6  12   3      169.65      162.22      7.31 o 
  -6  13   3       91.21       94.03      5.96 o 
  -5  13   3      631.15      604.41     16.60 o 
  -4  13   3      537.74      497.48     16.80 o 
  -3  13   3        5.14        5.92      1.77 o 
  -2  13   3      183.99      195.20      9.18 o 
  -1  13   3     1380.00     1386.57     26.84 o 
   0  13   3       47.31       30.66      2.83 o 
   1  13   3       60.92       69.42      3.96 o 
   2  13   3      269.67      259.25      9.45 o 
   3  13   3      192.41      194.36     12.18 o 
   4  13   3      115.84      117.97     10.05 o 
   5  13   3        7.49        4.24      1.96 o 
   6  13   3       32.36       32.64      3.56 o 
  -6  14   3       79.89       88.04      5.60 o 
  -5  14   3        0.86        2.42      1.89 o 
  -4  14   3      478.47      440.89     12.78 o 
  -3  14   3      855.03      862.07     23.44 o 
  -2  14   3      936.58      947.46     28.23 o 
  -1  14   3        5.97       11.90      1.89 o 
   0  14   3        1.11        3.16      0.96 o 
   1  14   3     1700.90     1682.89     29.37 o 
   2  14   3      423.86      407.48     14.14 o 
   3  14   3       60.02       60.21      4.48 o 
   4  14   3      170.13      162.46     11.79 o 
   5  14   3      198.06      213.43     12.61 o 
   6  14   3       64.03       59.44      6.40 o 
  -6  15   3       33.72       37.10      3.44 o 
  -5  15   3      234.78      247.26     14.24 o 
  -4  15   3      134.20      143.75      7.61 o 
  -3  15   3      154.06      144.07      8.40 o 
  -2  15   3      417.51      423.94     14.48 o 
  -1  15   3      355.63      313.86     25.84 o 
   0  15   3       99.42       94.88      6.20 o 
   1  15   3        4.48        5.60      1.30 o 
   2  15   3       58.43       48.99      4.03 o 
   3  15   3      424.91      412.04     13.38 o 
   4  15   3      263.31      242.69      9.92 o 
   5  15   3      414.35      371.45     16.84 o 
   6  15   3      116.23      120.65      6.84 o 
  -6  16   3      145.20      166.85      9.23 o 
  -5  16   3       12.29       11.80      2.26 o 
  -4  16   3      322.32      321.26     11.81 o 
  -3  16   3        6.97        3.82      1.08 o 
  -2  16   3      283.60      304.18     12.02 o 
  -1  16   3       45.48       53.21      4.69 o 
   0  16   3      437.18      426.76     17.90 o 
   1  16   3        1.23        3.06      0.95 o 
   2  16   3        2.47        3.83      1.63 o 
   3  16   3      196.08      188.20      7.73 o 
   4  16   3       38.87       41.12      3.95 o 
   5  16   3       42.32       44.49      9.00 o 
   6  16   3       41.98       43.09      3.80 o 
  -6  17   3       33.98       35.35      5.63 o 
  -5  17   3        0.54        2.84      1.93 o 
  -4  17   3     1033.40      979.80     38.72 o 
  -3  17   3        8.75        9.04      1.62 o 
  -2  17   3      216.12      204.06     12.31 o 
  -1  17   3      971.99      908.99     32.44 o 
   0  17   3        0.79        1.80      1.19 o 
   1  17   3      129.21      126.78      6.55 o 
   2  17   3      166.61      167.22      7.85 o 
   3  17   3       81.72       93.94      5.39 o 
   4  17   3      188.01      199.91      8.85 o 
   5  17   3       28.93       23.68      3.94 o 
  -6  18   3        1.52        2.45      1.33 o 
  -5  18   3        3.25        1.00      2.43 o 
  -4  18   3        8.21        9.50      2.12 o 
  -3  18   3       13.55        8.16      1.53 o 
  -2  18   3      290.26      268.68      9.74 o 
  -1  18   3      237.42      268.34     11.29 o 
   0  18   3       11.34        8.70      1.98 o 
   1  18   3       79.46       87.35      6.42 o 
   2  18   3      358.72      362.82      9.89 o 
   3  18   3        2.18        3.07      1.16 o 
   4  18   3      202.44      192.11     13.54 o 
   5  18   3      113.76      109.92      7.95 o 
  -5  19   3      103.80       98.99      6.40 o 
  -4  19   3       32.66       29.21      3.42 o 
  -3  19   3       87.05       76.21      4.90 o 
  -2  19   3      308.34      299.93      8.81 o 
  -1  19   3        0.24        1.74      1.59 o 
   0  19   3       64.97       62.17      5.34 o 
   1  19   3        2.95        0.96      1.51 o 
   2  19   3        6.41        4.24      1.22 o 
   3  19   3       41.35       43.00      4.10 o 
   4  19   3      294.98      303.72     12.44 o 
   5  19   3      114.89      110.47      7.69 o 
  -5  20   3       45.61       58.51      4.81 o 
  -4  20   3      147.48      131.76      8.19 o 
  -3  20   3       74.27       75.18      5.52 o 
  -2  20   3       63.36       61.15      3.88 o 
  -1  20   3      159.50      165.97      7.04 o 
   0  20   3      211.06      209.86     12.93 o 
   1  20   3       17.99       15.54      2.11 o 
   2  20   3      815.34      811.58     17.76 o 
   3  20   3      528.56      543.92     15.56 o 
   4  20   3      188.54      210.44     12.21 o 
   5  20   3       26.80       28.53      3.74 o 
  -5  21   3      337.04      373.41     12.39 o 
  -4  21   3      370.66      324.27     16.31 o 
  -3  21   3      367.42      316.98     13.55 o 
  -2  21   3      204.24      212.63      8.15 o 
  -1  21   3        4.74        2.63      3.19 o 
   0  21   3      465.68      438.83     12.12 o 
   1  21   3      104.36       92.35      4.13 o 
   2  21   3      258.61      259.26      9.14 o 
   3  21   3      848.53      816.49     26.90 o 
   4  21   3      107.31      109.89      8.44 o 
   5  21   3      157.04      179.32     15.93 o 
  -5  22   3       52.65       67.55      5.02 o 
  -4  22   3       34.46       37.33      5.21 o 
  -3  22   3       62.30       52.24      6.41 o 
  -2  22   3      273.68      267.76     10.36 o 
  -1  22   3      176.84      180.33      9.75 o 
   0  22   3       59.97       55.89      4.04 o 
   1  22   3      643.93      606.69     13.46 o 
   2  22   3      234.48      225.41      9.53 o 
   3  22   3       25.41       27.36      2.77 o 
   4  22   3        9.45       13.53      3.10 o 
   5  22   3        0.62        1.12      0.99 o 
  -5  23   3      294.70      309.11      9.92 o 
  -4  23   3        0.80        2.61      1.67 o 
  -3  23   3        0.08        1.29      1.70 o 
  -2  23   3      284.64      268.58     12.06 o 
  -1  23   3      795.70      776.66     22.54 o 
   0  23   3      705.01      630.95     15.30 o 
   1  23   3      140.90      134.67      6.25 o 
   2  23   3      185.35      180.95     10.39 o 
   3  23   3      317.81      338.32      9.95 o 
   4  23   3       83.03       88.07      6.27 o 
   5  23   3       85.26       78.92      5.80 o 
  -5  24   3        3.78        1.80      2.78 o 
  -4  24   3      152.59      173.74      8.34 o 
  -3  24   3       86.79       74.66      8.70 o 
  -2  24   3        3.68        3.96      1.76 o 
  -1  24   3       46.29       50.27      6.44 o 
   0  24   3        8.15        9.66      2.03 o 
   1  24   3      217.95      214.15      9.16 o 
   2  24   3        8.19        7.03      2.18 o 
   3  24   3      157.86      169.09      7.98 o 
   4  24   3      122.87      123.96      6.12 o 
  -4  25   3      175.47      176.81     10.09 o 
  -3  25   3       19.46       16.62      3.45 o 
  -2  25   3      270.66      274.68     11.89 o 
  -1  25   3      168.20      160.49     12.19 o 
   0  25   3       26.00       23.21      4.58 o 
   1  25   3       85.05       78.83      5.27 o 
   2  25   3        4.55        6.43      2.26 o 
   3  25   3      135.63      124.86      6.11 o 
   4  25   3       13.12       14.94      3.03 o 
  -4  26   3        0.85        0.99      1.12 o 
  -3  26   3      105.58      109.70      8.41 o 
  -2  26   3      339.12      327.20     12.80 o 
  -1  26   3      131.26      145.37     10.59 o 
   0  26   3      405.95      385.61     11.29 o 
   1  26   3       48.22       48.05      4.13 o 
   2  26   3      101.88       95.71      7.62 o 
   3  26   3       46.69       43.93      4.95 o 
   4  26   3        2.63        3.99      1.12 o 
  -4  27   3        4.54        3.98      1.49 o 
  -3  27   3       45.11       47.16      5.16 o 
  -2  27   3        6.13        4.07      2.09 o 
  -1  27   3       73.84       78.93      7.67 o 
   0  27   3       63.32       56.47      4.46 o 
   1  27   3        0.01        0.27      1.53 o 
   2  27   3        0.05       -0.46      1.34 o 
   3  27   3        0.92        1.73      1.17 o 
   4  27   3       37.36       36.95      4.62 o 
  -4  28   3       43.10       50.05      4.03 o 
  -3  28   3      101.64      116.95      8.43 o 
  -2  28   3        0.50        1.07      1.70 o 
  -1  28   3       79.41       73.67      5.84 o 
   0  28   3        7.93        5.82      1.71 o 
   1  28   3       33.77       37.23      5.50 o 
   2  28   3        2.52        1.69      1.69 o 
   3  28   3       35.72       35.11      4.04 o 
  -3  29   3      252.70      248.55     10.83 o 
  -2  29   3       28.25       27.59      4.00 o 
  -1  29   3        0.42       -0.45      2.66 o 
   0  29   3      131.95      144.44      9.75 o 
   1  29   3        1.41        0.90      1.10 o 
   2  29   3      110.73      110.37      6.23 o 
   3  29   3       60.43       66.63      4.01 o 
  -3  30   3        2.08        0.79      1.19 o 
  -2  30   3      109.57      122.19      7.89 o 
  -1  30   3       10.27        9.42      1.69 o 
   0  30   3        8.57        6.43      2.04 o 
   1  30   3       17.53       15.05      2.83 o 
   2  30   3       34.67       38.72      4.27 o 
   3  30   3      126.17      139.01      9.54 o 
  -2  31   3      267.32      284.14      9.43 o 
  -1  31   3       69.59       79.12      4.92 o 
   0  31   3       51.72       58.73      5.45 o 
   1  31   3        6.22        5.13      1.93 o 
   2  31   3       56.17       56.46      4.77 o 
  -2  32   3       94.82      101.83      8.19 o 
  -1  32   3        2.67        2.12      2.55 o 
   0  32   3       21.72       20.73      2.46 o 
   1  32   3       68.52       69.08      4.20 o 
   2  32   3       30.13       31.81      3.16 o 
  -1  33   3       68.42       71.69      4.70 o 
   0  33   3      170.07      187.04      9.31 o 
   1  33   3        1.12        1.58      0.83 o 
   0  34   3       39.70       46.56      3.57 o 
  -6   0   4       68.50       81.30     10.93 o 
  -5   0   4      114.19      124.17     10.01 o 
  -4   0   4       23.31       20.31      5.64 o 
  -3   0   4      135.60      114.74     12.86 o 
  -2   0   4     1825.87     1544.11     55.99 o 
  -1   0   4     1523.27     1644.85     49.11 o 
   0   0   4       12.18       11.45      3.13 o 
   1   0   4     3848.44     4221.86    127.71 o 
   2   0   4      325.00      361.64     14.92 o 
   3   0   4      890.40      891.99     49.42 o 
   4   0   4       76.88       73.56      8.32 o 
   5   0   4       67.40       66.40     10.36 o 
   6   0   4       86.33       85.53      9.19 o 
  -6   1   4      375.23      396.07     17.49 o 
  -5   1   4       41.41       45.15      5.02 o 
  -4   1   4      222.28      209.40     10.62 o 
  -3   1   4      219.42      195.31     28.84 o 
  -2   1   4      681.89      739.40     28.38 o 
  -1   1   4        1.51        3.44      1.21 o 
   0   1   4      256.68      233.11     11.36 o 
   1   1   4     3339.51     3444.53    102.38 o 
   2   1   4      619.12      644.30     17.11 o 
   3   1   4       25.44       16.32      2.66 o 
   4   1   4      489.94      462.95     16.49 o 
   5   1   4        0.94        2.86      2.28 o 
   6   1   4       91.60      100.92      7.14 o 
  -6   2   4        1.17        0.67      1.34 o 
  -5   2   4      221.50      223.44     10.43 o 
  -4   2   4        4.16        2.51      1.71 o 
  -3   2   4       87.80      119.58     16.10 o 
  -2   2   4     3618.56     3599.23     61.81 o 
  -1   2   4     2050.08     1937.03     37.21 o 
   0   2   4      145.54      175.15      6.28 o 
   1   2   4      447.32      413.17     11.24 o 
   2   2   4      530.02      571.14     18.90 o 
   3   2   4       66.71       64.77      5.33 o 
   4   2   4      257.81      250.32     10.17 o 
   5   2   4        2.14        2.30      1.78 o 
   6   2   4      173.67      174.21      7.55 o 
  -6   3   4       20.05       16.01      3.78 o 
  -5   3   4      107.49      101.85      7.42 o 
  -4   3   4      634.43      655.10     22.34 o 
  -3   3   4       42.34       31.30      3.67 o 
  -2   3   4      265.08      254.66     10.09 o 
  -1   3   4      125.13      141.21      6.79 o 
   0   3   4     1254.80     1316.39     25.45 o 
   1   3   4     5625.16     5682.47    152.49 o 
   2   3   4       10.89       11.30      2.21 o 
   3   3   4       82.82       69.53      6.88 o 
   4   3   4        2.84        1.85      1.19 o 
   5   3   4       54.75       52.66     10.06 o 
   6   3   4      122.23      120.54      6.16 o 
  -6   4   4       16.66       15.95      2.39 o 
  -5   4   4       25.13       23.82      3.56 o 
  -4   4   4      162.06      149.27     11.68 o 
  -3   4   4       85.84       83.21      7.77 o 
  -2   4   4        1.73        1.29      1.20 o 
  -1   4   4      229.36      239.15     29.71 o 
   0   4   4      466.53      492.61     20.81 o 
   1   4   4      403.80      404.55     12.67 o 
   2   4   4      105.47       97.25      5.89 o 
   3   4   4       82.74       91.53      7.92 o 
   4   4   4        0.64        0.07      1.08 o 
   5   4   4       39.08       31.78      5.02 o 
   6   4   4        0.57        0.31      1.25 o 
  -6   5   4       32.12       23.26      2.73 o 
  -5   5   4       29.45       32.41      4.37 o 
  -4   5   4        9.98        9.28      2.05 o 
  -3   5   4      126.51      130.43     10.98 o 
  -2   5   4      208.41      194.87      8.80 o 
  -1   5   4       48.82       41.17      4.80 o 
   0   5   4       16.51       18.32      2.45 o 
   1   5   4      164.76      154.02      7.96 o 
   2   5   4      316.12      358.81     15.65 o 
   3   5   4       67.07       68.05      6.83 o 
   4   5   4       29.33       30.80      2.72 o 
   5   5   4      213.47      207.52     10.17 o 
   6   5   4       41.46       34.74      5.95 o 
  -6   6   4       59.97       66.26      4.53 o 
  -5   6   4       33.78       31.81      4.14 o 
  -4   6   4       16.95        8.19      2.08 o 
  -3   6   4        4.80        7.90      2.04 o 
  -2   6   4       50.42       54.82      4.55 o 
  -1   6   4     1457.08     1260.26     64.25 o 
   0   6   4       89.28       82.60      5.26 o 
   1   6   4      131.59      125.03      6.70 o 
   2   6   4      355.72      391.43     16.78 o 
   3   6   4       48.88       42.50      5.47 o 
   4   6   4      124.63      133.59      5.88 o 
   5   6   4      136.16      144.35      8.17 o 
   6   6   4       12.19       13.35      2.67 o 
  -6   7   4      447.46      478.35     14.69 o 
  -5   7   4      117.81      107.08      7.70 o 
  -4   7   4     1409.24     1316.88     36.50 o 
  -3   7   4      672.39      670.66     34.74 o 
  -2   7   4       61.48       42.30      6.16 o 
  -1   7   4     1436.85     1370.92    222.92 o 
   0   7   4       37.00       27.97      3.12 o 
   1   7   4        4.54        2.29      1.04 o 
   2   7   4       49.06       53.50      4.73 o 
   3   7   4        0.06        1.73      1.92 o 
   4   7   4      117.58      118.45      6.82 o 
   5   7   4      292.24      293.34     11.93 o 
   6   7   4       90.66       96.34      6.61 o 
  -6   8   4       17.54       21.25      2.66 o 
  -5   8   4       57.80       72.72      5.44 o 
  -4   8   4      511.89      542.12     14.53 o 
  -3   8   4      862.82      928.14     30.26 o 
  -2   8   4      278.18      251.77     19.11 o 
  -1   8   4       33.49       26.23      5.24 o 
   0   8   4       39.83       33.78      3.46 o 
   1   8   4      661.92      628.53     51.22 o 
   2   8   4      161.51      133.87      7.74 o 
   3   8   4      492.58      467.52     14.15 o 
   4   8   4       75.48       75.79      5.41 o 
   5   8   4       20.69       24.47      3.26 o 
   6   8   4      242.29      275.78     11.56 o 
  -6   9   4      164.43      159.55      6.86 o 
  -5   9   4        3.06        5.40      1.76 o 
  -4   9   4      717.41      715.22     16.98 o 
  -3   9   4       78.01       80.69      7.88 o 
  -2   9   4      305.40      331.70     35.79 o 
  -1   9   4      290.05      328.60     26.61 o 
   0   9   4      418.22      402.30     19.12 o 
   1   9   4     1075.17     1049.21     28.62 o 
   2   9   4       23.14       28.26      3.49 o 
   3   9   4      140.54      144.29      7.44 o 
   4   9   4      370.93      399.50     13.09 o 
   5   9   4      112.86      125.23      7.30 o 
   6   9   4       93.88       87.07      6.25 o 
  -6  10   4       15.81       11.07      1.86 o 
  -5  10   4      675.09      638.08     21.14 o 
  -4  10   4      232.72      223.33     11.08 o 
  -3  10   4      227.06      211.51      8.13 o 
  -2  10   4     1117.58     1069.56     66.00 o 
  -1  10   4      406.31      365.16     16.31 o 
   0  10   4       27.23       27.93      2.75 o 
   1  10   4      167.90      165.16      7.22 o 
   2  10   4      351.19      331.70     18.61 o 
   3  10   4      788.39      876.91     25.83 o 
   4  10   4       33.82       36.98      3.80 o 
   5  10   4       51.49       61.53      7.79 o 
   6  10   4      120.44      121.74      6.92 o 
  -6  11   4      102.33      129.84      5.95 o 
  -5  11   4       28.91       30.80      3.61 o 
  -4  11   4      295.14      304.81     12.43 o 
  -3  11   4      160.73      150.93      8.01 o 
  -2  11   4       68.51       81.03      6.04 o 
  -1  11   4       14.87       16.31      2.80 o 
   0  11   4      328.07      412.24     20.63 o 
   1  11   4      505.59      545.66     16.46 o 
   2  11   4       18.82       22.86      3.16 o 
   3  11   4       42.08       34.28      4.38 o 
   4  11   4      254.06      275.30     14.86 o 
   5  11   4       33.46       37.54      4.92 o 
   6  11   4      119.36      115.35     14.11 o 
  -6  12   4       23.89       28.83      3.11 o 
  -5  12   4       85.61       90.33     11.01 o 
  -4  12   4      655.05      679.93     19.57 o 
  -3  12   4      546.37      555.84     14.11 o 
  -2  12   4      499.63      491.63     19.98 o 
  -1  12   4      505.01      526.84     16.87 o 
   0  12   4       35.70       30.45      3.57 o 
   1  12   4      273.51      304.18     10.38 o 
   2  12   4       73.60       73.75      5.90 o 
   3  12   4      381.50      398.56     15.42 o 
   4  12   4       14.26       13.35      3.07 o 
   5  12   4       47.37       46.74      8.49 o 
   6  12   4       49.26       51.08      5.58 o 
  -6  13   4        0.12        2.32      1.46 o 
  -5  13   4        0.61       -1.56      1.56 o 
  -4  13   4      374.62      359.88     18.21 o 
  -3  13   4       45.57       49.32      3.61 o 
  -2  13   4      153.27      171.48      9.12 o 
  -1  13   4      267.12      276.24     11.78 o 
   0  13   4      197.20      185.03      9.03 o 
   1  13   4       19.34       21.33      2.63 o 
   2  13   4      188.70      197.28     10.34 o 
   3  13   4        1.02        3.93      1.43 o 
   4  13   4        9.44       13.56      3.62 o 
   5  13   4       23.09       20.56      3.50 o 
  -6  14   4        1.03        1.43      0.96 o 
  -5  14   4       38.21       36.65      3.72 o 
  -4  14   4        1.96        2.67      1.45 o 
  -3  14   4      338.67      329.76      9.77 o 
  -2  14   4      539.46      541.31     21.56 o 
  -1  14   4       46.18       43.19      4.94 o 
   0  14   4       23.42       31.96      5.40 o 
   1  14   4       15.07       15.78      2.96 o 
   2  14   4       64.00       61.32      3.89 o 
   3  14   4        8.75        6.18      1.96 o 
   4  14   4       29.78       23.90      4.37 o 
   5  14   4        1.11        0.63      1.26 o 
  -6  15   4        0.95        0.95      0.98 o 
  -5  15   4       41.33       34.80      3.54 o 
  -4  15   4      150.69      152.98      8.11 o 
  -3  15   4     1101.53     1078.42     30.74 o 
  -2  15   4      740.91      679.11     17.05 o 
  -1  15   4        1.39        1.04      1.43 o 
   0  15   4      107.56      111.88      9.37 o 
   1  15   4       20.34       20.62      3.80 o 
   2  15   4      866.23      850.18     16.60 o 
   3  15   4        2.43        5.05      2.38 o 
   4  15   4        3.38        5.21      1.92 o 
   5  15   4       31.18       24.64      3.74 o 
  -5  16   4      100.46      102.39      7.18 o 
  -4  16   4       79.43       73.93      5.53 o 
  -3  16   4     1117.41      974.56     18.51 o 
  -2  16   4      369.89      343.10      9.69 o 
  -1  16   4      548.81      515.49     21.30 o 
   0  16   4       80.47       69.69      7.19 o 
   1  16   4      150.73      147.44     11.26 o 
   2  16   4       43.77       44.37      3.56 o 
   3  16   4       80.29       84.95      5.67 o 
   4  16   4      241.34      233.80     10.80 o 
   5  16   4       18.06       23.74      3.45 o 
  -5  17   4        7.48        4.81      1.49 o 
  -4  17   4       77.50       73.95      6.25 o 
  -3  17   4        7.83        5.78      1.78 o 
  -2  17   4      261.21      257.07      8.30 o 
  -1  17   4       23.38       18.81      2.35 o 
   0  17   4      932.98      891.10     23.93 o 
   1  17   4     1386.48     1262.95     19.47 o 
   2  17   4      607.10      594.03     19.29 o 
   3  17   4        7.89        6.05      1.75 o 
   4  17   4       32.61       25.71      3.44 o 
   5  17   4       49.15       45.81      8.24 o 
  -5  18   4      180.45      188.39      7.47 o 
  -4  18   4       17.08       15.95      2.90 o 
  -3  18   4        0.02        1.56      1.33 o 
  -2  18   4      314.45      298.58      9.06 o 
  -1  18   4      528.69      503.93     14.86 o 
   0  18   4      235.04      220.08      7.44 o 
   1  18   4       50.23       44.34      3.50 o 
   2  18   4       64.91       65.80      5.19 o 
   3  18   4      330.53      323.65     13.32 o 
   4  18   4        2.47        2.35      1.48 o 
   5  18   4        1.54        3.68      1.50 o 
  -5  19   4        4.39        6.98      1.97 o 
  -4  19   4       23.23       16.93      2.60 o 
  -3  19   4      318.01      328.85     11.79 o 
  -2  19   4       71.90       71.62      5.18 o 
  -1  19   4       18.16       18.84      2.71 o 
   0  19   4      524.12      484.96     11.71 o 
   1  19   4      161.08      154.08      6.85 o 
   2  19   4      168.20      170.31      7.31 o 
   3  19   4       47.87       47.05      4.06 o 
   4  19   4      144.01      147.96      9.55 o 
   5  19   4       50.46       76.72      5.29 o 
  -5  20   4       94.57      107.15      5.82 o 
  -4  20   4      254.76      260.66     11.26 o 
  -3  20   4       12.37       11.75      2.52 o 
  -2  20   4      143.45      143.61      8.55 o 
  -1  20   4       89.37       80.72      5.59 o 
   0  20   4       35.26       33.63      2.92 o 
   1  20   4        0.08       -0.43      1.06 o 
   2  20   4        2.14        1.05      1.34 o 
   3  20   4      248.53      269.86     11.84 o 
   4  20   4      400.30      412.27     16.28 o 
   5  20   4       53.48       53.40      4.04 o 
  -5  21   4        7.23        7.34      1.54 o 
  -4  21   4      101.50      124.11      7.31 o 
  -3  21   4        1.66        1.44      2.08 o 
  -2  21   4      148.00      144.79      8.60 o 
  -1  21   4       70.92       67.74      7.31 o 
   0  21   4      150.40      159.05      7.09 o 
   1  21   4      675.60      680.14     14.49 o 
   2  21   4      211.63      217.13      8.19 o 
   3  21   4      427.87      425.36     14.94 o 
   4  21   4       56.85       74.91      7.99 o 
  -5  22   4        4.15       13.89      3.17 o 
  -4  22   4        1.78        1.95      1.21 o 
  -3  22   4      119.80      133.93      9.88 o 
  -2  22   4      481.34      448.96     15.85 o 
  -1  22   4      233.33      229.02     13.62 o 
   0  22   4      289.72      273.52     10.60 o 
   1  22   4      237.55      240.53      7.93 o 
   2  22   4       31.93       28.04      3.63 o 
   3  22   4        6.27        5.88      1.71 o 
   4  22   4       59.87       69.37      5.50 o 
  -4  23   4        0.24        1.84      1.11 o 
  -3  23   4        0.78        0.65      1.79 o 
  -2  23   4       42.13       39.44      4.32 o 
  -1  23   4        0.36        0.00      2.12 o 
   0  23   4        0.01       -2.09      2.09 o 
   1  23   4       90.17       96.75      5.37 o 
   2  23   4        9.97        6.49      1.94 o 
   3  23   4       67.31       73.01      5.42 o 
   4  23   4        1.44        2.28      1.10 o 
  -4  24   4      248.27      280.68     12.32 o 
  -3  24   4       69.40       77.51      7.80 o 
  -2  24   4      139.54      133.29      9.85 o 
  -1  24   4      169.51      155.88     11.00 o 
   0  24   4      415.68      422.72     13.89 o 
   1  24   4      234.21      234.85      8.33 o 
   2  24   4      449.48      433.49     11.55 o 
   3  24   4        0.30       -0.33      0.92 o 
   4  24   4      146.52      155.51     10.99 o 
  -4  25   4        8.36       10.46      2.21 o 
  -3  25   4      458.37      482.66     47.42 o 
  -2  25   4       26.65       24.36      4.12 o 
  -1  25   4      406.55      372.30     17.30 o 
   0  25   4       32.83       30.56      4.00 o 
   1  25   4      178.99      179.24      7.90 o 
   2  25   4      300.76      323.01     10.27 o 
   3  25   4        1.78        4.21      2.67 o 
  -4  26   4      359.02      440.08     14.03 o 
  -3  26   4        1.18        1.70      2.27 o 
  -2  26   4        6.93        6.38      2.35 o 
  -1  26   4      387.55      419.02     14.72 o 
   0  26   4      400.27      388.68     14.15 o 
   1  26   4        9.60       11.18      2.17 o 
   2  26   4       77.19       91.74      5.90 o 
   3  26   4       92.88      114.32      7.99 o 
  -3  27   4      199.81      196.54      9.55 o 
  -2  27   4       12.97       13.72      2.72 o 
  -1  27   4       28.93       26.16      3.37 o 
   0  27   4        0.74        1.10      1.86 o 
   1  27   4        2.16        3.28      1.45 o 
   2  27   4       14.68       36.38     20.98 o 
   3  27   4       75.84       89.13      5.60 o 
  -3  28   4        1.59        3.06      1.31 o 
  -2  28   4        0.46        0.24      1.21 o 
  -1  28   4      138.77      141.92      6.50 o 
   0  28   4        0.23       -0.25      1.20 o 
   1  28   4       86.11       87.62      6.89 o 
   2  28   4      498.44      521.13     17.30 o 
  -3  29   4        0.63        1.21      0.97 o 
  -2  29   4        0.82        0.33      0.93 o 
  -1  29   4        1.59       -0.34      1.31 o 
   0  29   4       91.59      101.55      5.90 o 
   1  29   4        4.50        6.81      1.91 o 
   2  29   4       20.42       16.38      3.96 o 
  -2  30   4       23.99       25.03      2.05 o 
  -1  30   4      208.77      226.58      8.42 o 
   0  30   4       28.59       26.66      2.77 o 
   1  30   4       38.32       40.65      3.91 o 
   2  30   4       78.28       77.73      7.13 o 
  -1  31   4        5.92        7.83      1.11 o 
   0  31   4        3.37        3.31      1.24 o 
   1  31   4       17.93       15.68      2.46 o 
  -1  32   4       12.65       11.39      2.48 o 
   0  32   4        9.37       11.47      1.51 o 
  -6   1   5      103.16      118.93      8.06 o 
  -5   1   5       80.80       87.52      5.74 o 
  -4   1   5       21.70       23.01      3.11 o 
  -3   1   5       19.70       23.05      3.57 o 
  -2   1   5      579.17      689.48     29.58 o 
  -1   1   5        1.24       -0.98      1.38 o 
   0   1   5        6.49        3.26      1.41 o 
   1   1   5       10.97        9.07      2.57 o 
   2   1   5      797.02      794.43     32.96 o 
   3   1   5      299.99      309.02     11.31 o 
   4   1   5      205.22      213.90     24.31 o 
   5   1   5       42.11       42.12      5.40 o 
  -6   2   5       74.36       95.85      7.15 o 
  -5   2   5       43.16       38.23      3.71 o 
  -4   2   5      340.36      316.82     11.94 o 
  -3   2   5       84.33       71.22      6.08 o 
  -2   2   5      547.31      565.19     34.22 o 
  -1   2   5        2.04        1.86      1.54 o 
   0   2   5      150.14      131.15      7.03 o 
   1   2   5       10.22       11.46      3.70 o 
   2   2   5       16.35       14.07      2.03 o 
   3   2   5       94.24      104.07      5.67 o 
   4   2   5      453.41      459.07     65.54 o 
   5   2   5       67.79       69.25      6.68 o 
  -6   3   5      300.88      337.20     14.02 o 
  -5   3   5       66.80       64.93      5.78 o 
  -4   3   5      486.13      507.12     15.55 o 
  -3   3   5       54.59       66.94      5.86 o 
  -2   3   5      106.09      112.82      7.67 o 
  -1   3   5     1797.81     1850.12     45.98 o 
   0   3   5        1.54        2.02      1.34 o 
   1   3   5      987.82      904.44     27.97 o 
   2   3   5      635.73      678.10     22.81 o 
   3   3   5       33.31       31.31      3.07 o 
   4   3   5        4.50        3.19      2.01 o 
   5   3   5       13.08       14.96      3.25 o 
  -6   4   5      363.97      412.65     18.24 o 
  -5   4   5       22.24       24.14      3.63 o 
  -4   4   5        1.89        3.43      1.50 o 
  -3   4   5      448.09      457.13     17.88 o 
  -2   4   5       19.31       22.07      3.90 o 
  -1   4   5       22.34       32.36     10.25 o 
   0   4   5      197.92      180.77     10.94 o 
   1   4   5      149.99      126.71     15.00 o 
   2   4   5     1453.49     1505.49     40.34 o 
   3   4   5      264.67      277.64      9.54 o 
   4   4   5       17.98       22.67      4.41 o 
   5   4   5       16.92       21.73      5.66 o 
  -6   5   5       28.72       21.62      2.66 o 
  -5   5   5        9.84       12.67      2.81 o 
  -4   5   5        8.05        9.32      2.02 o 
  -3   5   5      645.73      675.47     26.90 o 
  -2   5   5      102.34       82.23     18.57 o 
  -1   5   5      235.76      226.40     12.64 o 
   0   5   5       20.00       13.10      3.06 o 
   1   5   5       63.98       46.68      5.46 o 
   2   5   5       64.87       70.74      6.94 o 
   3   5   5       51.75       56.82      4.49 o 
   4   5   5        1.61        2.50      2.04 o 
   5   5   5      129.48      141.67      9.25 o 
  -6   6   5      165.82      174.77      7.40 o 
  -5   6   5        0.10        1.62      1.23 o 
  -4   6   5      469.61      474.96     17.25 o 
  -3   6   5     1586.58     1636.19     30.94 o 
  -2   6   5       49.10       57.35      6.50 o 
  -1   6   5      172.42      166.23     10.87 o 
   0   6   5      227.05      217.77     12.41 o 
   1   6   5      355.29      348.18     16.08 o 
   2   6   5       77.18       65.13      4.72 o 
   3   6   5      302.95      307.93      8.48 o 
   4   6   5      471.02      453.19     20.06 o 
   5   6   5       68.60       72.45      6.43 o 
  -6   7   5      174.11      171.42      7.22 o 
  -5   7   5        0.81       -0.39      1.13 o 
  -4   7   5       62.00       62.80      6.00 o 
  -3   7   5        0.81        3.23      1.25 o 
  -2   7   5       57.06       64.04      7.09 o 
  -1   7   5      664.12      614.60     23.17 o 
   0   7   5        0.41        2.87      1.64 o 
   1   7   5       66.56       55.11     12.98 o 
   2   7   5      556.17      556.76     12.54 o 
   3   7   5       10.73       12.29      1.85 o 
   4   7   5      116.62      116.34      6.44 o 
   5   7   5       81.05       82.82      8.98 o 
  -6   8   5       15.66       19.24      2.34 o 
  -5   8   5      126.85      128.83      8.03 o 
  -4   8   5       99.59      113.25      8.02 o 
  -3   8   5        2.14        1.19      1.38 o 
  -2   8   5      128.36      113.08     10.09 o 
  -1   8   5        8.56        6.50      2.23 o 
   0   8   5      225.13      235.81     14.03 o 
   1   8   5        0.31       -1.34      1.59 o 
   2   8   5      274.70      277.27      8.46 o 
   3   8   5      100.20       93.97      5.32 o 
   4   8   5      170.01      192.09      8.71 o 
   5   8   5       15.16       17.96      3.02 o 
  -6   9   5       48.33       53.11      3.18 o 
  -5   9   5       26.72       23.87      4.14 o 
  -4   9   5      672.83      700.20     21.86 o 
  -3   9   5        1.48        3.21      1.27 o 
  -2   9   5      113.05      119.84      6.71 o 
  -1   9   5       99.43      100.88      8.68 o 
   0   9   5        0.94        3.52      2.13 o 
   1   9   5       15.80       12.85      3.41 o 
   2   9   5        1.71        1.80      1.03 o 
   3   9   5       58.10       60.92      4.92 o 
   4   9   5       35.86       35.80      3.46 o 
   5   9   5        0.12       -0.06      0.82 o 
  -6  10   5       12.66       13.70      3.45 o 
  -5  10   5      143.63      141.27      8.16 o 
  -4  10   5      227.87      214.88     11.25 o 
  -3  10   5       54.56       44.08      4.31 o 
  -2  10   5      280.72      314.02     14.00 o 
  -1  10   5      103.39      105.43      9.04 o 
   0  10   5        1.83        1.83      1.69 o 
   1  10   5      767.50      640.15     25.86 o 
   2  10   5        1.82        0.19      1.86 o 
   3  10   5        1.05        3.59      2.09 o 
   4  10   5       16.57       14.20      2.26 o 
   5  10   5        9.76        6.11      1.80 o 
  -5  11   5      337.77      354.75     15.90 o 
  -4  11   5      229.50      245.93     11.99 o 
  -3  11   5        6.95        6.14      2.12 o 
  -2  11   5       22.76       21.90      2.92 o 
  -1  11   5       61.24       47.78      6.09 o 
   0  11   5       32.05       36.75      8.70 o 
   1  11   5       34.81       31.34      2.72 o 
   2  11   5       58.05       50.39      3.93 o 
   3  11   5       54.06       57.49      6.57 o 
   4  11   5        4.85        6.20      1.59 o 
   5  11   5       12.46       16.23      4.05 o 
  -5  12   5       12.32       10.81      2.46 o 
  -4  12   5      173.79      161.37     11.69 o 
  -3  12   5      275.81      267.61     12.54 o 
  -2  12   5      343.41      355.84     17.18 o 
  -1  12   5      262.85      257.98     10.40 o 
   0  12   5      137.80      128.82      5.66 o 
   1  12   5       77.50       67.42      5.06 o 
   2  12   5       65.82       64.40      4.49 o 
   3  12   5        1.68        0.99      2.21 o 
   4  12   5      150.12      145.35     14.49 o 
   5  12   5       67.17       66.82      5.24 o 
  -5  13   5       38.31       43.26      3.56 o 
  -4  13   5        1.12        1.90      1.78 o 
  -3  13   5       38.21       37.33      4.64 o 
  -2  13   5      464.88      478.04     13.04 o 
  -1  13   5      328.36      314.63     13.20 o 
   0  13   5      233.74      217.82      8.29 o 
   1  13   5      341.64      325.52     12.88 o 
   2  13   5      371.00      347.14     12.29 o 
   3  13   5      232.67      217.32     18.17 o 
   4  13   5       36.88       35.21      4.82 o 
   5  13   5       82.59       81.42      5.62 o 
  -5  14   5      156.93      163.54      5.99 o 
  -4  14   5       50.76       47.40      4.35 o 
  -3  14   5       64.79       67.79      4.64 o 
  -2  14   5        2.55        5.59      1.69 o 
  -1  14   5        5.61        8.92      2.37 o 
   0  14   5      373.93      337.16     13.39 o 
   1  14   5       12.07       12.49      2.31 o 
   2  14   5        6.12       10.30      2.63 o 
   3  14   5       72.36       69.41      7.51 o 
   4  14   5      124.74      130.48      7.35 o 
   5  14   5       23.13       25.69      3.00 o 
  -5  15   5       75.27       76.33      4.26 o 
  -4  15   5      327.34      340.38     10.67 o 
  -3  15   5        2.18        0.48      1.09 o 
  -2  15   5      229.78      227.02      8.67 o 
  -1  15   5      982.74      962.66     25.93 o 
   0  15   5        3.48        3.03      2.01 o 
   1  15   5        6.88        4.36      1.61 o 
   2  15   5      185.67      186.04     10.32 o 
   3  15   5       13.74       12.20      3.27 o 
   4  15   5        9.60       10.58      2.25 o 
   5  15   5        0.95        2.56      1.07 o 
  -5  16   5       26.03       26.53      2.95 o 
  -4  16   5      291.94      296.61      9.40 o 
  -3  16   5      189.60      194.07      7.90 o 
  -2  16   5      223.06      222.42      8.46 o 
  -1  16   5      121.49      106.79      7.57 o 
   0  16   5        0.80       -0.45      0.95 o 
   1  16   5      156.19      147.70      7.76 o 
   2  16   5      260.93      270.44     12.49 o 
   3  16   5      101.54      105.85      9.06 o 
   4  16   5       53.87       61.69      4.96 o 
  -5  17   5       88.91      102.43      6.65 o 
  -4  17   5       95.66      105.08      5.28 o 
  -3  17   5        0.05        2.05      1.29 o 
  -2  17   5       66.53       65.90      4.97 o 
  -1  17   5       42.56       45.60      6.19 o 
   0  17   5       76.73       71.37      4.75 o 
   1  17   5        2.79        2.48      1.56 o 
   2  17   5       21.75       23.77      3.09 o 
   3  17   5       35.13       41.27      5.55 o 
   4  17   5      191.75      186.96      9.88 o 
  -5  18   5      208.59      261.33     23.49 o 
  -4  18   5        8.84        8.64      1.47 o 
  -3  18   5      113.47      114.85      5.95 o 
  -2  18   5       22.22       26.76      3.18 o 
  -1  18   5      116.42      117.82      7.82 o 
   0  18   5       64.87       56.91      4.78 o 
   1  18   5        6.11        8.98      2.04 o 
   2  18   5       20.38       15.66      2.49 o 
   3  18   5      321.70      304.52     37.01 o 
   4  18   5      127.28      127.59      7.69 o 
  -4  19   5        7.22        8.27      1.84 o 
  -3  19   5        0.04        0.06      2.07 o 
  -2  19   5       74.74       72.06      5.11 o 
  -1  19   5       11.94        9.85      1.80 o 
   0  19   5       24.11       21.65      2.98 o 
   1  19   5       33.20       33.36      3.16 o 
   2  19   5        1.94       -0.02      1.32 o 
   3  19   5      211.44      213.49     12.22 o 
   4  19   5       16.31       14.95      2.39 o 
  -4  20   5       53.59       57.02      4.43 o 
  -3  20   5      193.04      188.14      9.13 o 
  -2  20   5      166.37      164.15      7.67 o 
  -1  20   5      161.44      161.89      7.07 o 
   0  20   5        0.24       -0.05      1.20 o 
   1  20   5      885.54      887.11     18.05 o 
   2  20   5      193.00      200.87      8.58 o 
   3  20   5       11.14       13.51      3.05 o 
   4  20   5        0.48        0.50      1.56 o 
  -4  21   5        0.48        2.54      1.45 o 
  -3  21   5        0.78        1.12      1.38 o 
  -2  21   5      161.19      171.46      9.04 o 
  -1  21   5      144.56      145.46      7.42 o 
   0  21   5       35.63       37.13      3.30 o 
   1  21   5       95.13       97.45      5.34 o 
   2  21   5       66.13       63.91      5.35 o 
   3  21   5      262.44      267.87     22.57 o 
   4  21   5       55.59       57.08      6.52 o 
  -4  22   5      351.57      363.72     19.36 o 
  -3  22   5      125.48      128.71     13.79 o 
  -2  22   5       17.42       15.36      2.65 o 
  -1  22   5        0.20        1.30      1.33 o 
   0  22   5      236.36      235.40      9.37 o 
   1  22   5       77.45       75.86      5.19 o 
   2  22   5       10.58        8.50      2.05 o 
   3  22   5      106.25      115.38      6.00 o 
   4  22   5      317.13      363.41     16.84 o 
  -4  23   5       52.94       52.37      5.91 o 
  -3  23   5       26.32       24.20      3.54 o 
  -2  23   5       96.99      100.38      8.13 o 
  -1  23   5       27.77       30.88      3.22 o 
   0  23   5        4.34        3.10      1.72 o 
   1  23   5       63.33       66.96      4.67 o 
   2  23   5        4.44        3.13      1.38 o 
   3  23   5        3.20        4.56      1.31 o 
  -3  24   5        4.82        4.96      1.79 o 
  -2  24   5       17.33       15.36      3.24 o 
  -1  24   5      182.42      188.71      9.15 o 
   0  24   5      468.14      496.96     13.83 o 
   1  24   5       99.48       98.85      5.40 o 
   2  24   5       27.77       26.30      3.05 o 
   3  24   5        2.41        3.32      1.35 o 
  -3  25   5        3.21        0.88      1.12 o 
  -2  25   5      160.31      159.72      9.55 o 
  -1  25   5      228.78      249.13     10.27 o 
   0  25   5      113.72      121.26      6.06 o 
   1  25   5      101.22      109.11      6.46 o 
   2  25   5       65.60       66.33      4.43 o 
   3  25   5       21.48       22.65      3.78 o 
  -3  26   5       30.56       30.33      4.67 o 
  -2  26   5        3.89        2.40      2.59 o 
  -1  26   5       15.67       16.62      3.14 o 
   0  26   5      152.72      154.30      7.70 o 
   1  26   5      108.73      112.20      6.12 o 
   2  26   5       35.11       35.87      3.69 o 
  -2  27   5        7.86        5.05      3.19 o 
  -1  27   5       61.16       64.96      5.75 o 
   0  27   5       53.01       55.20      7.70 o 
   1  27   5       15.90       15.69      2.78 o 
   2  27   5       22.49       23.46      4.06 o 
  -2  28   5       39.59       44.16      3.94 o 
  -1  28   5       56.34       64.67      5.31 o 
   0  28   5        3.22        3.63      1.65 o 
   1  28   5       28.49       31.91      5.15 o 
  -1  29   5       55.65       65.17      4.75 o 
   0  29   5        7.35       10.51      3.23 o 
   1  29   5       10.48       10.81      2.85 o 
   0  30   5        3.85        4.60      1.79 o 
  -5   0   6      565.67      604.14     34.67 o 
  -4   0   6        9.69        9.69      3.01 o 
  -3   0   6       62.00       59.10     10.40 o 
  -2   0   6      788.45      631.05     36.00 o 
  -1   0   6     1535.13     1090.62     49.38 o 
   0   0   6       20.03       17.73      5.61 o 
   1   0   6       14.80       19.76      6.18 o 
   2   0   6       71.63       67.74      7.11 o 
   3   0   6        0.41        0.95      1.65 o 
   4   0   6        5.92        9.65      4.67 o 
   5   0   6        5.00        8.39      2.79 o 
  -5   1   6       78.88       74.77      4.57 o 
  -4   1   6      293.70      290.71     10.82 o 
  -3   1   6       67.36       64.46      8.13 o 
  -2   1   6        6.90        9.87      3.39 o 
  -1   1   6       17.40       13.62      3.11 o 
   0   1   6       35.60       32.13      3.91 o 
   1   1   6      422.70      398.35     22.69 o 
   2   1   6        6.34        4.00      1.52 o 
   3   1   6        0.75       -0.47      1.51 o 
   4   1   6       41.30       51.39      7.62 o 
   5   1   6       11.74        5.79      1.84 o 
  -5   2   6       94.12       96.98      5.16 o 
  -4   2   6       84.09       76.67      6.38 o 
  -3   2   6       14.11       10.17      3.33 o 
  -2   2   6      299.81      285.12     19.76 o 
  -1   2   6      104.56       99.59      6.12 o 
   0   2   6       60.58       49.40      4.23 o 
   1   2   6     1286.82     1178.11     30.12 o 
   2   2   6      510.90      484.54     16.94 o 
   3   2   6      164.03      160.51      6.28 o 
   4   2   6       48.07       38.60      5.36 o 
   5   2   6        7.10        6.85      1.94 o 
  -5   3   6        2.24        3.79      1.44 o 
  -4   3   6        0.40       -0.25      1.37 o 
  -3   3   6        0.53        3.26      2.64 o 
  -2   3   6       28.24       26.93      5.03 o 
  -1   3   6      697.29      680.32     19.23 o 
   0   3   6      185.03      159.74      7.67 o 
   1   3   6      439.92      400.65     13.12 o 
   2   3   6      752.20      703.68     21.12 o 
   3   3   6       18.87       11.14      2.15 o 
   4   3   6      253.46      272.45     21.95 o 
   5   3   6        6.04        3.73      1.39 o 
  -5   4   6       27.60       21.61      2.78 o 
  -4   4   6      134.64      143.93      8.63 o 
  -3   4   6       43.41       52.28      6.75 o 
  -2   4   6      460.90      451.59     20.89 o 
  -1   4   6       71.26       63.87      4.32 o 
   0   4   6       45.61       49.72      3.76 o 
   1   4   6      120.90      117.96      6.80 o 
   2   4   6      238.58      234.16      9.70 o 
   3   4   6       80.15       75.46      4.17 o 
   4   4   6       47.88       49.20      5.76 o 
   5   4   6        7.97        5.78      1.64 o 
  -5   5   6       73.23       67.93      4.92 o 
  -4   5   6       65.28       56.21      5.29 o 
  -3   5   6        2.52        1.73      2.43 o 
  -2   5   6      194.09      154.12     17.77 o 
  -1   5   6        0.97       -1.31      1.31 o 
   0   5   6       53.22       47.05      3.71 o 
   1   5   6      235.68      214.43      7.51 o 
   2   5   6        7.64        6.51      1.74 o 
   3   5   6        3.39        3.63      1.24 o 
   4   5   6        1.15        1.87      2.12 o 
   5   5   6       14.54       12.25      2.18 o 
  -5   6   6       21.45       24.22      2.84 o 
  -4   6   6        2.63       11.85     13.80 o 
  -3   6   6        7.52        8.85      2.99 o 
  -2   6   6      420.49      421.83     29.35 o 
  -1   6   6       30.41       25.70      2.74 o 
   0   6   6       39.54       38.06      3.34 o 
   1   6   6      214.34      211.61      7.51 o 
   2   6   6       86.59       81.81      4.99 o 
   3   6   6      128.38      133.61      8.01 o 
   4   6   6       74.00       77.17      6.87 o 
   5   6   6       43.19       33.82      3.28 o 
  -5   7   6        7.46        6.25      1.95 o 
  -4   7   6       23.44       24.43      4.22 o 
  -3   7   6      531.44      575.94     23.21 o 
  -2   7   6      647.18      632.96     79.16 o 
  -1   7   6      314.43      328.95     17.35 o 
   0   7   6       23.25       30.87      3.16 o 
   1   7   6       69.24       58.92      3.58 o 
   2   7   6        0.01        1.04      1.13 o 
   3   7   6       30.78       32.29      3.44 o 
   4   7   6       37.13       42.57      4.90 o 
   5   7   6        0.12        0.00      0.99 o 
  -5   8   6      185.59      213.78      9.08 o 
  -4   8   6      115.00      116.75     16.73 o 
  -3   8   6       79.36       75.22     10.35 o 
  -2   8   6       47.95       50.21      7.80 o 
  -1   8   6      516.45      484.58     15.36 o 
   0   8   6       14.28       13.95      1.86 o 
   1   8   6       30.45       28.31      2.47 o 
   2   8   6       64.14       66.00      4.04 o 
   3   8   6       52.32       54.15      3.86 o 
   4   8   6       17.23       17.29      3.02 o 
   5   8   6      134.07      156.60     10.07 o 
  -5   9   6        2.48        1.83      1.17 o 
  -4   9   6      538.23      539.70     55.68 o 
  -3   9   6      630.62      685.87     33.10 o 
  -2   9   6       22.22       16.17      3.96 o 
  -1   9   6        4.73        4.63      1.76 o 
   0   9   6       13.35       11.89      1.98 o 
   1   9   6        1.88        1.99      1.33 o 
   2   9   6       13.23       14.72      2.38 o 
   3   9   6      128.36      151.31      7.26 o 
   4   9   6      202.78      207.49      8.34 o 
  -5  10   6       51.71       59.38      4.43 o 
  -4  10   6       38.79       39.12      4.61 o 
  -3  10   6      132.84      134.84      8.62 o 
  -2  10   6        4.65        4.50      2.19 o 
  -1  10   6       20.24       19.19      3.08 o 
   0  10   6        0.02        1.33      1.04 o 
   1  10   6      447.49      425.35     21.67 o 
   2  10   6      331.99      338.63     16.11 o 
   3  10   6       68.07       73.00      6.19 o 
   4  10   6       11.73        7.85      1.63 o 
  -5  11   6       12.14       13.84      2.14 o 
  -4  11   6      918.33     1026.30     30.37 o 
  -3  11   6      184.97      181.82     11.47 o 
  -2  11   6       19.85       15.67      3.99 o 
  -1  11   6      243.51      234.88     13.97 o 
   0  11   6       65.77       70.42      6.05 o 
   1  11   6       30.01       33.48      3.67 o 
   2  11   6      282.90      309.50     20.18 o 
   3  11   6       55.22       56.25      5.00 o 
   4  11   6       72.24       84.63      9.28 o 
  -5  12   6      185.11      190.27      8.85 o 
  -4  12   6      131.62      126.42      7.60 o 
  -3  12   6       71.94       75.99      6.24 o 
  -2  12   6      139.00      157.06     17.55 o 
  -1  12   6      201.01      199.12     12.93 o 
   0  12   6      501.14      492.18     25.33 o 
   1  12   6       16.47       11.86      2.47 o 
   2  12   6        6.96        8.77      2.95 o 
   3  12   6       39.32       36.65      3.93 o 
   4  12   6        6.42        5.18      1.69 o 
  -5  13   6       25.63       23.15      4.40 o 
  -4  13   6      279.32      328.47     12.36 o 
  -3  13   6      129.84      118.82      7.78 o 
  -2  13   6      158.44      178.70      9.62 o 
  -1  13   6      428.43      451.91     16.43 o 
   0  13   6       62.44       55.79      6.75 o 
   1  13   6       80.84       85.97      6.86 o 
   2  13   6       40.79       34.10      5.03 o 
   3  13   6       13.02       14.71      3.21 o 
   4  13   6       68.08       73.24      5.28 o 
  -4  14   6       30.83       33.79      3.71 o 
  -3  14   6      308.94      351.23     13.63 o 
  -2  14   6      359.12      332.54     16.80 o 
  -1  14   6       22.08       29.12      3.93 o 
   0  14   6        1.22       -0.60      2.14 o 
   1  14   6       81.22       84.66      6.77 o 
   2  14   6       30.89       31.58      5.00 o 
   3  14   6       23.85       24.69      4.03 o 
   4  14   6       16.53       11.84      2.14 o 
  -4  15   6       16.63       20.11      5.09 o 
  -3  15   6       53.64       55.22      6.28 o 
  -2  15   6       17.45       16.93      3.61 o 
  -1  15   6      107.26      103.09      9.20 o 
   0  15   6      139.23      133.86      8.61 o 
   1  15   6      232.93      212.77     10.82 o 
   2  15   6       33.87       41.98      5.69 o 
   3  15   6        4.05        4.52      2.06 o 
   4  15   6        0.95        0.46      1.45 o 
  -4  16   6       16.56       15.01      2.82 o 
  -3  16   6      113.61      120.64     16.91 o 
  -2  16   6      354.02      364.18     17.29 o 
  -1  16   6      352.38      385.80     18.41 o 
   0  16   6       29.54       28.73      3.95 o 
   1  16   6      136.55      138.92      8.56 o 
   2  16   6      219.59      228.95     13.15 o 
   3  16   6      220.31      238.10     11.94 o 
   4  16   6       36.25       32.65      4.57 o 
  -4  17   6       34.18       40.42      4.14 o 
  -3  17   6       70.80       75.32      6.70 o 
  -2  17   6       70.17       67.15      7.03 o 
  -1  17   6      318.16      315.05     15.91 o 
   0  17   6      515.30      511.33     17.54 o 
   1  17   6       23.53       24.47      3.55 o 
   2  17   6      100.06       98.69      8.27 o 
   3  17   6        1.10        3.08      3.04 o 
  -4  18   6      127.60      131.85     13.54 o 
  -3  18   6       83.30       85.88      6.92 o 
  -2  18   6       73.68       66.62      6.82 o 
  -1  18   6       64.86       65.38      5.64 o 
   0  18   6       88.53       83.82      6.56 o 
   1  18   6       60.37       61.39      4.63 o 
   2  18   6       41.98       41.57      5.32 o 
   3  18   6        5.89        5.12      1.65 o 
  -3  19   6       39.72       43.57      4.76 o 
  -2  19   6      193.68      198.45      9.32 o 
  -1  19   6       16.41       14.21      2.66 o 
   0  19   6       43.48       42.32      4.55 o 
   1  19   6      130.01      123.84      6.43 o 
   2  19   6      139.13      134.75      9.15 o 
   3  19   6      160.49      182.41     16.07 o 
  -3  20   6       30.97       32.28      3.81 o 
  -2  20   6      111.94      139.60      9.36 o 
  -1  20   6       59.25       59.55      5.13 o 
   0  20   6       49.71       57.45      5.09 o 
   1  20   6       34.82       36.52      3.36 o 
   2  20   6        1.66        4.59      1.90 o 
   3  20   6       45.03       45.96      4.24 o 
  -3  21   6      109.97      116.12      6.75 o 
  -2  21   6      199.64      204.66     10.99 o 
  -1  21   6       62.01       62.06      4.98 o 
   0  21   6      138.06      153.63      7.05 o 
   1  21   6      229.79      242.06      8.61 o 
   2  21   6        7.38        5.45      1.93 o 
   3  21   6       11.97       10.54      1.99 o 
  -3  22   6        1.12        1.31      1.53 o 
  -2  22   6       47.12       53.81      5.21 o 
  -1  22   6        7.04        6.29      2.03 o 
   0  22   6       58.49       65.10      4.28 o 
   1  22   6      264.85      267.97      8.71 o 
   2  22   6        4.20        5.90      4.03 o 
  -2  23   6       46.21       51.26      4.68 o 
  -1  23   6       42.11       42.03      4.67 o 
   0  23   6        1.27        1.15      0.98 o 
   1  23   6      185.32      209.04      8.22 o 
   2  23   6       21.18       22.33      2.90 o 
  -2  24   6        5.23        2.32      1.63 o 
  -1  24   6       31.18       26.61      2.85 o 
   0  24   6       22.05       24.68      3.46 o 
   1  24   6       13.46       13.13      1.87 o 
   2  24   6        3.65        2.94      1.53 o 
  -2  25   6        0.90        1.50      1.00 o 
  -1  25   6        1.56        1.99      1.66 o 
   0  25   6      490.33      520.00     15.93 o 
   1  25   6      255.66      250.88      9.81 o 
  -1  26   6        1.40        2.47      1.22 o 
   0  26   6       30.28       36.05      3.52 o 
  -4   1   7       10.56        9.54      2.16 o 
  -3   1   7       46.70       50.28      4.91 o 
  -2   1   7        6.96        6.54      1.91 o 
  -1   1   7      233.72      226.85      9.47 o 
   0   1   7        0.80        1.25      1.29 o 
   1   1   7       28.38       27.38      3.30 o 
   2   1   7        0.41       -1.38      1.38 o 
   3   1   7        9.24        9.26      2.34 o 
   4   1   7       72.69       81.55      5.72 o 
  -4   2   7        5.90        7.09      1.89 o 
  -3   2   7      165.52      140.80      8.42 o 
  -2   2   7      108.73      113.19     10.58 o 
  -1   2   7      111.24      104.25      6.41 o 
   0   2   7       46.21       42.97      4.14 o 
   1   2   7       48.64       47.13      4.26 o 
   2   2   7       17.55       13.88      2.44 o 
   3   2   7      386.17      444.80     13.91 o 
   4   2   7        5.99        5.99      3.18 o 
  -4   3   7        0.65       -0.03      1.45 o 
  -3   3   7       85.98       86.78      6.54 o 
  -2   3   7      268.24      268.76     10.70 o 
  -1   3   7       23.63       26.87      2.79 o 
   0   3   7       31.05       31.50      4.12 o 
   1   3   7        1.65        1.59      1.28 o 
   2   3   7      279.86      262.72      9.72 o 
   3   3   7      368.67      371.31     17.70 o 
   4   3   7        5.40        3.15      1.45 o 
  -4   4   7      175.64      175.60     19.25 o 
  -3   4   7      156.54      161.08     14.03 o 
  -2   4   7        0.36        1.01      1.47 o 
  -1   4   7       84.12       87.92      5.79 o 
   0   4   7      308.06      273.47     12.36 o 
   1   4   7        8.37        7.02      1.98 o 
   2   4   7       24.71       28.89      3.62 o 
   3   4   7      103.87       89.91      5.62 o 
   4   4   7       32.67       38.30      5.30 o 
  -4   5   7       19.80       19.23      3.54 o 
  -3   5   7      122.37      131.29     10.16 o 
  -2   5   7       61.90       80.23      6.36 o 
  -1   5   7      134.66      131.32      7.99 o 
   0   5   7        7.13        7.63      1.97 o 
   1   5   7      152.27      160.07      7.80 o 
   2   5   7      687.12      674.39     14.89 o 
   3   5   7       25.46       24.08      2.89 o 
   4   5   7       21.73       29.76      3.21 o 
  -4   6   7       18.43       11.99      2.73 o 
  -3   6   7       54.41       52.20      6.23 o 
  -2   6   7        5.44        7.19      2.15 o 
  -1   6   7        0.43        0.36      2.36 o 
   0   6   7      375.26      351.89     12.13 o 
   1   6   7       21.29       21.21      2.83 o 
   2   6   7       62.86       46.28      3.16 o 
   3   6   7       38.51       47.17      4.52 o 
   4   6   7       21.15       19.67      2.42 o 
  -4   7   7        1.06        0.50      1.73 o 
  -3   7   7      466.82      513.28     20.75 o 
  -2   7   7       76.15       81.17      7.96 o 
  -1   7   7        1.96        4.53      1.97 o 
   0   7   7        0.30        1.44      1.27 o 
   1   7   7       58.96       56.80      4.05 o 
   2   7   7       82.22       86.04      5.19 o 
   3   7   7        0.05        0.16      1.16 o 
   4   7   7      103.51       98.10      7.87 o 
  -4   8   7       80.53       87.82      6.98 o 
  -3   8   7      804.18      821.65     61.00 o 
  -2   8   7       35.89       32.63      4.06 o 
  -1   8   7       56.53       50.66      6.43 o 
   0   8   7      129.25      126.68      6.20 o 
   1   8   7       62.33       55.23      4.48 o 
   2   8   7        0.27        0.31      0.92 o 
   3   8   7        2.98        1.12      1.19 o 
  -4   9   7       26.01       25.91      3.70 o 
  -3   9   7       52.17       54.40      6.19 o 
  -2   9   7        0.38        1.50      1.69 o 
  -1   9   7        7.52        5.43      3.78 o 
   0   9   7        1.64        1.99      1.15 o 
   1   9   7       32.52       26.51      2.97 o 
   2   9   7       21.87       18.23      2.73 o 
   3   9   7       14.20       14.03      1.98 o 
  -4  10   7        0.39       -0.44      2.74 o 
  -3  10   7       22.49       18.26      3.56 o 
  -2  10   7        5.47        3.99      1.47 o 
  -1  10   7       20.15       20.97      4.19 o 
   0  10   7       11.66       13.97      2.30 o 
   1  10   7        3.44        1.23      1.12 o 
   2  10   7        0.16        0.04      1.54 o 
   3  10   7        1.23        2.57      1.33 o 
  -4  11   7       52.72       54.23      4.93 o 
  -3  11   7       46.56       51.59      5.92 o 
  -2  11   7      297.97      287.22     15.75 o 
  -1  11   7       69.04       60.38      6.78 o 
   0  11   7       10.31        4.97      1.28 o 
   1  11   7      179.10      168.81      8.80 o 
   2  11   7      134.75      132.75      8.85 o 
   3  11   7      132.87      131.97      5.88 o 
  -4  12   7      106.35      100.07      6.37 o 
  -3  12   7       99.27      106.55      7.96 o 
  -2  12   7        0.00        1.37      1.67 o 
  -1  12   7        0.30        0.74      2.59 o 
   0  12   7       22.58       24.89      2.91 o 
   1  12   7       56.79       48.88      5.90 o 
   2  12   7       37.00       35.28      4.47 o 
   3  12   7       89.73       96.71      4.78 o 
  -4  13   7       20.41       18.57      3.92 o 
  -3  13   7       10.53       12.82      2.25 o 
  -2  13   7       72.75       66.50      6.63 o 
  -1  13   7      127.51      138.42      8.65 o 
   0  13   7       71.85       65.40      4.64 o 
   1  13   7        5.39        1.99      1.84 o 
   2  13   7       44.48       46.59      4.03 o 
   3  13   7        1.32        4.15      1.33 o 
  -3  14   7       68.39       79.08      6.49 o 
  -2  14   7       27.51       23.50      3.88 o 
  -1  14   7      540.11      566.77     14.85 o 
   0  14   7       96.16       92.96      6.47 o 
   1  14   7        6.29        9.57      2.68 o 
   2  14   7        0.14        2.59      1.57 o 
   3  14   7       15.05       15.92      2.26 o 
  -3  15   7       33.17       30.15      3.70 o 
  -2  15   7        6.23        6.07      2.03 o 
  -1  15   7        3.29        4.53      1.80 o 
   0  15   7      145.64      147.33      8.14 o 
   1  15   7       28.74       29.37      4.33 o 
   2  15   7       99.24      113.71      7.53 o 
   3  15   7       36.50       37.68      4.63 o 
  -3  16   7      118.61      139.64     15.04 o 
  -2  16   7       44.31       37.22      4.77 o 
  -1  16   7       10.56       15.49      2.74 o 
   0  16   7      552.98      608.52     17.60 o 
   1  16   7        0.47        0.66      1.62 o 
   2  16   7        1.28        3.06      1.70 o 
  -3  17   7       63.47       64.80      7.19 o 
  -2  17   7        4.72       10.53      2.44 o 
  -1  17   7        0.54       -0.06      1.43 o 
   0  17   7       35.04       33.66      3.64 o 
   1  17   7       40.41       41.99      4.85 o 
   2  17   7      112.92      123.61      7.32 o 
  -2  18   7       21.36       19.48      3.11 o 
  -1  18   7       12.12       10.55      2.02 o 
   0  18   7       18.29       17.33      2.60 o 
   1  18   7      115.48      128.79      8.11 o 
   2  18   7       17.07       14.83      2.50 o 
  -2  19   7       13.41       13.32      1.81 o 
  -1  19   7       38.08       37.25      3.42 o 
   0  19   7        2.14        1.16      1.12 o 
   1  19   7       79.49       80.20      6.00 o 
   2  19   7        2.57        1.09      0.78 o 
  -2  20   7        5.53        4.41      2.01 o 
  -1  20   7        1.02        2.01      1.23 o 
   0  20   7       18.97       19.25      2.95 o 
   1  20   7        3.60        3.36      1.39 o 
  -1  21   7       20.07       21.85      2.26 o 
   0  21   7       11.31       11.11      2.10 o 
   1  21   7       16.41       17.89      2.47 o 
   0  22   7        7.34        6.84      2.25 o 
  -3   0   8      116.52      122.28     10.41 o 
  -2   0   8       78.58       78.57      9.57 o 
  -1   0   8      108.58      134.84     15.96 o 
   0   0   8      391.27      370.25     19.76 o 
   1   0   8      150.13      153.60      9.47 o 
   2   0   8       61.61       60.64      4.26 o 
  -3   1   8        1.10        0.19      1.07 o 
  -2   1   8        0.41        1.86      3.05 o 
  -1   1   8      489.66      515.68     13.98 o 
   0   1   8       70.66       82.61      5.58 o 
   1   1   8        6.97       10.16      2.01 o 
   2   1   8        0.27        2.66      1.17 o 
  -3   2   8       49.42       52.95      7.61 o 
  -2   2   8       48.19       46.81      5.24 o 
  -1   2   8       21.36       30.63      5.61 o 
   0   2   8       47.96       49.44      3.91 o 
   1   2   8       60.81       59.45      4.05 o 
   2   2   8       61.79       73.39      3.66 o 
  -3   3   8       15.34       12.38      3.48 o 
  -2   3   8       16.20       13.78      2.90 o 
  -1   3   8       78.69       84.74      5.69 o 
   0   3   8       22.66       17.70      2.05 o 
   1   3   8        1.74        3.29      1.48 o 
   2   3   8       90.82       98.01      6.01 o 
  -3   4   8       37.14       28.36      3.32 o 
  -2   4   8        6.06        6.58      2.00 o 
  -1   4   8        0.11       -0.13      1.08 o 
   0   4   8        3.88        2.55      1.07 o 
   1   4   8       66.56       65.13      4.88 o 
   2   4   8      340.27      324.31     13.55 o 
  -3   5   8      121.04      129.56     11.80 o 
  -2   5   8      123.97      113.36      6.16 o 
  -1   5   8        3.18        2.22      1.21 o 
   0   5   8        0.64        1.67      1.09 o 
   1   5   8        6.19        5.65      1.33 o 
   2   5   8      267.63      264.15      8.97 o 
  -3   6   8       39.57       34.02      3.69 o 
  -2   6   8       12.46       16.06      3.01 o 
  -1   6   8        0.14       -0.13      0.76 o 
   0   6   8       17.11       17.65      2.34 o 
   1   6   8        5.51        3.96      1.13 o 
   2   6   8       65.17       69.49      5.20 o 
  -3   7   8        3.54        1.45      1.07 o 
  -2   7   8      286.43      273.22     12.47 o 
  -1   7   8       51.45       61.83      3.51 o 
   0   7   8       81.97       87.34      4.83 o 
   1   7   8        1.38       -0.31      0.93 o 
   2   7   8        3.93        7.00      1.97 o 
  -3   8   8       73.53       82.87      8.06 o 
  -2   8   8      301.60      311.45     20.61 o 
  -1   8   8        1.81        1.84      1.01 o 
   0   8   8       18.92       16.15      1.84 o 
   1   8   8       19.31       20.84      2.12 o 
   2   8   8       83.99       84.67      5.56 o 
  -3   9   8      111.13      119.08      9.37 o 
  -2   9   8      373.47      355.61     14.03 o 
  -1   9   8       78.58       81.37      4.51 o 
   0   9   8       16.54       18.32      2.17 o 
   1   9   8        2.25        2.48      1.12 o 
   2   9   8      206.91      191.05      8.37 o 
  -2  10   8        4.69        7.40      1.78 o 
  -1  10   8        5.39        5.87      1.20 o 
   0  10   8       38.59       36.60      2.97 o 
   1  10   8        0.44        2.01      0.98 o 
   2  10   8        9.44       10.10      2.58 o 
  -2  11   8       34.76       37.24      4.67 o 
  -1  11   8      146.67      154.14      5.97 o 
   0  11   8        8.65       10.67      1.63 o 
   1  11   8       10.07        7.66      1.78 o 
  -2  12   8       86.48       81.99      5.42 o 
  -1  12   8       15.92       12.72      1.75 o 
   0  12   8       34.87       36.14      2.71 o 
   1  12   8       64.05       73.14      4.17 o 
  -2  13   8      109.55      118.64      7.61 o 
  -1  13   8      185.59      188.13      7.62 o 
   0  13   8      167.75      159.63      6.80 o 
   1  13   8        6.33        6.57      1.28 o 
  -1  14   8      363.93      365.86     34.62 o 
   0  14   8        0.07        0.84      0.86 o 
   1  14   8       76.57       67.36      4.58 o 
  -1  15   8      107.73      116.04      6.50 o 
   0  15   8      264.16      292.88      8.81 o 
                                                 
